# Supplementary material for: A Novel Clinical Score Integrating Low‐Voltage Zones and Biomarkers Predicts Atrial Fibrillation Recurrence Post‐Ablation
Source: Clin Cardiol. 2025 Nov 12;48(11):e70218. doi: 10.1002/clc.70218 (PMC12611274; doi:10.1002/clc.70218)
Supplement: Supplementary file 1 — Supporting data1. AF. [file CLC-48-e70218-s001.xlsx]

## Sheet: AF
ID	recurrence	gender	age	Non paroxysmal AF	AF duration	left atrial area	Percentage	voltage grade	Diabetes	Hypertension	Hyperlipidemia	CAD	strok	OMI	OSAS	smoker	drink	DD	Fibrinogen	NTProBNP	RBC	HBG	RDW	WBC	Neutrophils	Lymphocytes	Monocytes	PLT	hsCRP	TG	TC	LDL	HDL	Cre	eGFR	UA	Cys-C	β2-MG	Hcy	Albumin	LVEF	LAD	LV diameter	LV Systolic	split_value
268	1	0	79	1	8	177.6	6.64414	1	0	0	0	1	0	0	0	0	0	1.17	3.35	1403	3.3	110	53.9	5.59	3.24	1.77	0.81	224	8	2.54	3.2	1.11	0.78	63	83.9	285	1.14	2.06	15.8	41	0.67	60	42	21	train
237	0	1	78	0	6	193.4	32.8852	4	1	1	0	1	0	0	0	0	0	0.27	2.21	712.9	3.96	129	47	5.75	3.22	1.71	0.7	135	0.9	1.06	3.69	2.13	1.06	74	94	278	1.15	1.56	16.5	43.3	0.7	39	36	24	train
272	1	0	67	0	36	173.4	27.3933	3	0	1	0	1	0	0	0	0	0	0.52	3.03	2116	4.45	131	41.5	4.49	1.93	2.04	0.4	219	2.1	0.7	3.55	1.79	1.42	66	82.4	307	1.17	1.52	10.2	39.4	0.67	32	41	26	train
168	0	1	62	0	36	176.2	12.2588	2	0	1	0	0	0	0	0	0	0	0.08	2.76	729.3	4.03	128	49.1	5.08	3.77	0.99	0.25	122	2.9	1.29	6.16	4.05	1.33	76	97.2	286	0.96	1.5	19.5	44.6	0.65	38	41	26	train
78	0	1	58	0	9	196	5	1	0	1	0	1	0	0	0	0	0	0.16	1.89	161	5.53	168	39.7	8.56	4.88	2.68	0.87	153	1.8	0.85	3.65	1.93	1.15	81	65.056	507	1.41	1.41	10.8	41.5	0.63	39	42	26	train
68	0	0	72	0	3	210.1	12.2799	2	0	1	1	0	0	0	0	0	0	0.52	2.89	751	5.46	163	40.6	8.68	5.79	1.99	0.63	307	1.2	1.16	5.45	3.58	1.24	84	67.527	280	1.72	2.28	10.5	46.4	0.64	40	43	26	train
120	0	0	58	0	24	153.9	12.1507	2	1	1	1	1	0	0	0	0	0	0.18	2.7	512.4	4.04	123	41.1	6.37	3.7	2.01	0.42	170	2.2	2.69	5.46	2.03	1.23	63	89.3	412	1.29	1.47	12.9	44	0.6	39	40	27	train
81	0	0	63	0	12	183.1	19.1699	2	0	1	0	1	0	0	0	0	0	0.22	2.8	372.5	5.42	157	40.8	9.26	6.59	2.09	0.48	342	1.6	2.17	5.07	3.37	1.04	63	50.219	383	1.18	1.55	13.8	45.5	0.62	43	40	27	train
70	0	0	84	0	6	180.6	8.69324	1	1	1	1	1	1	1	0	0	0	0.7	3.21	693.3	3.67	106	47.3	4.8	2.61	1.63	0.42	226	1.6	0.67	3.86	1.44	1.51	69	55.589	245	1.23	2.11	12.8	43.7	0.58	39	41	27	train
262	0	0	70	0	12	187.7	8.31113	1	0	1	0	0	0	0	0	0	0	12.44	2.38	567.8	4.68	149	45	6.2	3.63	2.12	0.39	263	3.3	1.09	5.13	2.83	1.75	69	77.9	263	1.21	2.23	17.8	48.5	0.65	39	43	27	train
58	1	0	50	0	12	231.2	12.1107	2	0	1	0	0	0	0	0	0	0	0.31	3	216.6	4.53	134	43.1	7.99	4.94	2	0.87	293	41.8	1.14	3.85	2.11	1.1	58	101.5	276	1.46	1.15	10.2	46.8	0.67	42	43	27	train
135	1	0	78	1	12	201.5	30.7196	4	0	0	0	1	1	1	0	0	0	0.68	4	646	4.44	136	43.3	4.26	2.39	1.44	0.31	168	6.9	1.07	4.61	2.85	1.15	74	70.4	325	1.39	2.96	16.5	43.7	0.58	43	44	27	train
226	0	1	54	0	24	168.3	8.7344	1	0	0	0	0	0	0	0	0	1	0.28	2.21	614.7	4.82	154	43	4.8	2.3	1.82	0.37	175	0.9	1.24	5.05	3.15	1.58	75	99.6	343	0.9	1.17	18	40.5	0.66	43	44	27	train
103	1	0	72	0	6	238.7	21.9941	3	1	1	0	1	0	0	0	0	0	1.24	3.46	1242	3.95	124	46.3	5.26	2.65	1.79	0.79	228	8	0.97	3.87	2.09	1.16	66	53.023	437	1.7	3.55	11.3	41.6	0.64	46	44	27	train
85	1	0	61	1	24	176.7	54.103	4	0	0	0	1	0	0	0	0	0	0.13	2.94	2066	3.91	121	46.6	6.23	4.34	1.31	0.46	205	6.2	1.58	4.81	3.39	1.01	58	46.47	363	1.61	1.51	13.2	42.7	0.64	42	45	27	train
32	1	0	69	1	24	220.9	50.2037	4	1	1	0	1	0	0	0	0	0	0.12	2.78	618	4.46	133	46.6	7.13	5.63	1.08	0.34	191	8	1.96	3.12	1.33	1.21	54	102.7	326	1.91	1.27	11.8	45.4	0.66	47	45	27	train
267	1	1	69	0	18	198.8	17.8068	2	0	0	0	0	0	0	0	0	1	0.33	2.4	478	4.99	162	51.5	7.73	5.1	1.95	0.6	218	1.3	0.74	3.98	2.34	1.22	75	95.8	315	1.09	1.29	17.2	39.9	0.61	40	46	27	train
21	0	0	58	0	4	220.2	11.8983	2	0	0	0	1	0	0	0	0	0	0.21	3.3	197.4	5.14	148	38.1	5.61	4.01	1.11	0.44	243	3.7	1.09	3.94	2.15	1.31	65	85.9	439	0.68	1.38	11.4	43.6	0.68	42	46	27	train
139	0	0	72	0	12	189.3	16.8516	2	0	0	0	1	0	0	0	0	0	0.35	3	856.2	4.85	146	42.9	7.3	5.5	0.97	0.7	220	2.8	1.26	4.32	1.98	1.15	75	69.5	339	1.46	3.76	18.7	38.9	0.66	37	47	27	train
216	1	0	72	1	15	241.5	33.6232	4	1	1	1	1	0	0	0	0	0	0.46	2.84	1175	4.56	146	44.6	6.3	2.91	2.56	0.74	230	5.2	1.5	3.65	1.66	1.12	71	73.2	486.9	1.19	3.05	17.8	45.5	0.54	46	48	27	train
64	1	0	77	1	36	254.8	13.3046	2	1	1	0	1	0	0	0	0	0	0.2	3.28	509	5.39	156	52.7	7.63	4.47	1.46	0.49	279	5.2	1.72	4.75	3.28	1.04	68	54.413	438	1.45	2.73	9.4	47.7	0.6	46	36	28	train
183	0	0	64	0	7.2	214.5	33.6131	4	0	0	0	0	0	1	0	1	0	0.2	3.35	467.1	3.49	110	42.8	3.88	2.14	1.1	0.48	159	4.7	0.97	3.24	1.74	0.84	73	74.5	544	1.37	2.72	17.8	38.1	0.61	38	40	28	train
74	0	1	81	0	30	187.8	6.76251	1	0	0	0	1	1	0	0	1	1	0.82	7.68	401.5	4.58	139	43.1	10.24	8.91	1.12	0.2	280	4.5	0.7	3.54	2.12	1.08	71	57.13	150	1.29	2.01	13	44.6	0.6	39	40	28	train
117	1	0	65	1	12	199.5	21.3534	3	0	0	0	0	0	0	0	0	0	0.29	2.72	526.1	4.12	129	46.6	3.39	1.7	1.34	0.3	248	8	0.58	4.05	2.2	1.64	57	97.3	193	1.03	1.13	14.6	49.5	0.59	46	42	28	train
18	0	1	73	1	72	246.3	8.24198	1	1	1	0	1	1	1	0	0	0	0.34	2.98	1071	4.43	130	45.1	7.01	4.53	1.74	0.68	241	0.8	0.98	3.68	2.35	1.35	67	106.5	405	1.14	1.63	8.6	37.8	0.59	48	42	28	train
30	1	1	80	1	72	217.5	43.5862	4	0	0	0	0	1	1	0	0	1	0.29	2.57	1019	4.38	150	43.9	6.84	3.61	2.26	0.54	211	1	0.81	4.94	2.92	1.24	85	74.5	284.8	1.07	2.43	12	36.1	0.62	52	42	28	train
273	1	1	70	0	1	167.3	29.2289	3	0	1	0	1	0	0	0	0	0	0.2	2.23	99.4	4.06	138	43.8	4.27	2.56	1.07	0.52	152	1.5	0.62	2.08	0.95	0.99	51	147.5	226	0.96	1.06	8.9	38.9	0.63	37	43	28	train
123	0	1	73	0	30	166.3	8.83945	1	0	1	0	1	0	1	0	1	1	0.39	3.56	288.6	5.77	158	45.4	13.87	12.06	0.93	0.85	282	8.6	2.09	5.6	2.82	1.01	97	70	444	1.4	1.63	12.5	39.6	0.59	41	43	28	train
36	1	0	68	0	15	205.2	24.4639	3	0	0	0	1	0	0	0	0	0	0.28	2.54	682.6	4.49	141	46.5	4.54	2.38	1.69	0.35	194	7.2	1.36	6.48	4.53	1.37	63	87.3	310	1.01	1.48	13.7	40.5	0.62	48	43	28	train
72	0	1	48	0	3	167.1	30.1616	4	0	0	1	0	0	0	0	0	0	0.14	3.54	438	5.48	149	40	6.27	4.76	0.92	0.54	159	5.8	1.51	5.64	3.69	1.14	84	67.34	348	1.09	2.02	15.9	48	0.68	34	45	28	train
155	0	0	70	0	6	153.6	5.98958	1	1	0	0	1	0	0	0	0	0	0.07	3.01	512.5	4.77	145	35.9	3.71	1.96	1.48	0.18	139	4	1.14	4.22	2.31	1.46	42	136.8	181	0.89	1.4	10.7	48.2	0.66	36	45	28	train
258	1	1	54	0	1	146.1	27.9945	3	0	0	0	1	1	0	0	0	0	0.16	2.6	421.5	4.31	152	44.9	5.25	3.37	1.36	0.46	174	0.9	0.93	5.64	2.9	2.3	72	104.6	288	1.09	1.41	18.2	48.2	0.6	42	45	28	train
110	0	0	65	0	24	156.9	7.64818	1	0	1	0	1	0	0	0	0	0	0.32	2.83	247.5	4.94	138	42.5	7.23	3.87	2.7	0.54	290	1.8	1.65	4.95	1.25	1.35	50	114.9	293	1.11	1.55	12.8	47.8	0.67	42	45	28	train
229	0	1	71	0	18	137	4.08759	1	1	0	0	1	0	0	0	0	0	0.17	2.9	226.3	4.71	151	44.4	4.13	2.13	1.47	0.47	166	4.2	0.99	3.77	1.54	1.78	76	93.4	332	1.06	1.61	19.5	46.8	0.64	38	47	28	train
130	0	0	57	0	12	145.1	14.4039	2	0	0	0	0	0	0	0	0	0	0.13	3.04	153.2	4.16	119	39.1	4.2	1.89	1.72	0.27	230	1.6	0.72	4.85	2.91	1.42	53	109.5	281	1.07	1.32	11.8	42.4	0.65	40	47	28	train
54	0	0	70	0	60	220.7	17.2633	2	0	1	0	1	0	0	0	0	0	0.38	4.82	274.3	4.03	126	44.1	6.6	4.22	1.67	0.58	187	4.8	0.78	3.55	1.59	1.61	52	107	197	0.93	1.3	12.8	44	0.66	45	47	28	train
79	0	1	40	0	1	221.7	1.93956	1	0	0	0	0	0	0	0	1	1	0.22	2.34	728	5.56	169	41.4	8.37	4.4	3.06	0.69	248	1.53	1.83	4.3	2.92	0.89	100	79.867	521	0.95	1.45	11.2	48.3	0.58	38	48	28	train
276	0	0	58	0	36	212	16.0377	2	0	0	0	1	0	0	0	0	0	0.17	2.66	856	4.81	144	39.1	5.83	3.15	2.05	0.42	215	4.5	1.59	4.75	2.91	1.34	49	120.7	243	0.97	1.38	16.6	40	0.63	40	48	28	train
195	0	0	72	1	120	176.6	32.6161	4	0	1	0	1	1	1	0	1	0	0.46	2.84	1455	4.56	146	44.6	6.3	2.91	2.56	0.74	230	5.2	1.5	3.65	1.66	1.12	71	73.2	486.9	1.19	3.05	18.8	45.5	0.54	46	48	28	train
125	0	1	74	0	5	144.2	7.14286	1	1	1	0	0	0	0	0	0	0	0.32	2.94	135.2	4.52	135	42.5	4.33	2.02	1.71	0.38	224	1.1	1.38	4.75	1.46	1.36	66	77.6	411.7	2.84	3.82	14.1	39.9	0.6	43	41	29	train
196	0	1	61	0	1.2	173.7	10.3627	2	1	1	1	1	0	1	0	1	0	0.31	3.63	1550	6.08	192	40	8.53	4.91	2.94	0.55	272	1.4	1.4	7.55	5.41	1.51	94	75.6	497	1.43	2	19.5	52.5	0.55	40	43	29	train
203	0	0	65	0	24	169	5.32544	1	0	0	0	0	0	0	0	0	0	0.2	2.93	637.4	4.34	128	43.1	4.17	2.6	1.23	0.22	235	5.8	1.42	4.48	2.62	1.36	61	91.6	158	1.16	1.68	16.1	42.6	0.7	43	43	29	train
104	0	1	63	0	12	182.9	15.2542	2	1	0	0	1	0	0	0	0	0	0.25	2.96	1809	4.43	126	41	3.91	1.86	1.73	0.23	152	2.9	0.91	4.14	2.77	0.77	64	51.361	324	0.96	1.64	10.7	35	0.58	44	43	29	train
219	0	0	69	1	30	187.3	34.4901	4	0	1	0	0	0	0	0	0	0	0.31	2.51	848	3.64	115	45.1	4.5	2.74	1.42	0.31	215	1.8	0.87	4.43	2.42	1.73	49	114.4	201	0.9	1.47	21.6	41.3	0.68	40	44	29	train
266	0	0	54	0	30	149.9	13.0087	2	1	1	0	0	0	0	0	0	0	0.18	2.52	168.1	3.73	112	40.7	5.97	3.75	1.75	0.4	245	1.8	0.59	4.66	2.58	1.49	49	122.7	218	0.8	1.12	19.4	42	0.67	32	45	29	train
19	0	0	65	0	14	121	2.97521	1	0	1	1	1	1	1	0	0	0	0.09	2.68	342.9	4.82	149	39	5.64	3.62	1.61	0.37	147	1	3.11	5.67	3.42	1.15	55	102.4	266	1.07	1.48	12.4	44.6	0.61	35	45	29	train
270	0	0	71	0	6	208.5	11.8465	2	0	0	0	1	0	0	0	0	0	0.39	2.98	459.2	4.21	126	43.1	4.12	2.22	1.43	0.31	165	2.5	2.97	5.12	3.47	1.45	80	65.4	309	1.32	1.51	18.8	42.4	0.64	35	45	29	train
209	0	0	79	0	30	198.7	17.8158	2	0	1	0	1	0	0	0	0	0	0.41	2.13	178.6	3.9	123	47.6	4.29	2.82	1.13	0.26	212	7.5	0.37	5.21	2.3	1.87	71	69.5	324.7	1.35	1.88	10.5	37	0.6	42	45	29	train
197	0	0	62	0	2.4	161.3	9.67142	1	0	1	0	0	0	0	0	0	0	0.31	3.23	210.7	4.08	131	39.1	3.92	2.06	1.44	0.31	202	6.6	1.85	4.6	2.78	1.54	64	87	286	0.96	1.62	15.8	47.7	0.67	42	45	29	train
141	0	0	58	0	1	149	6.44295	1	0	1	0	1	0	0	0	0	0	0.06	2.86	409.4	5.25	158	39.6	4.85	3.05	1.18	0.32	205	2.1	1.23	4.54	2.54	1.26	52	101.1	285	0.89	1.35	10.2	41.5	0.66	38	46	29	train
177	0	0	70	0	60	247.1	33.711	4	0	1	0	0	0	1	0	1	0	0.21	2.32	171.3	4.21	131	42.7	4.61	2.38	1.81	0.37	196	0.9	1.15	4.61	3.17	1.09	49	114.8	237	0.99	1.25	15.8	43.7	0.63	40	46	29	train
250	0	0	63	0	30	263.4	24.8671	3	0	0	0	0	0	0	0	0	0	0.34	2.61	95.4	4.05	117	40.2	4.09	2.86	0.91	0.28	254	2.3	1.32	5.75	3.46	1.56	49	118	199	0.81	0.99	16.8	41	0.66	40	47	29	train
83	1	0	70	0	36	231.1	17.6547	2	0	0	0	0	0	0	0	0	0	0.16	1.86	343.4	3.54	116	43.2	3.36	2.11	1.06	0.18	181	1.8	0.62	3.2	1.24	1.81	54	43.785	226	0.99	1.36	11.9	44.2	0.59	48	47	29	train
3	1	1	72	1	36	250.4	9.86422	1	0	1	0	1	0	0	0	0	1	0.37	2.76	451.7	5.4	161	42.4	4.95	2.66	1.86	0.33	194	1	1.16	4.6	2.76	1.17	68	105.2	498	1.2	1.56	12.7	41.1	0.59	50	47	29	train
171	1	1	80	0	36	189.6	31.3819	4	0	0	0	0	0	0	0	1	0	0.54	2.38	1352.4	4.69	138	45.4	9.74	7.52	1.55	0.69	264	6.6	1.85	3.31	1.55	1.09	98	67.8	270	1.34	3.45	14.2	36.7	0.6	45	48	29	train
86	0	0	66	0	24	174.9	9.66266	1	0	1	0	1	1	0	0	0	0	0.86	2.29	210.8	3.26	108	44.3	5.82	2.95	2.3	0.46	161	1	1.29	3.7	2.42	1.01	60	48.103	461	1.28	1.72	11.9	41.3	0.69	38	52	29	train
113	0	1	64	0	12	241.3	33.6511	4	0	0	0	1	0	0	0	1	1	0.28	3.85	811.8	5.7	173	43.7	8.1	5.16	2.05	0.76	205	5.1	1.58	4.65	1.32	1.45	111	61.3	453	2.37	3.68	13.2	41.1	0.68	44	54	29	train
90	0	1	51	1	15	170.4	6.80751	1	1	1	0	1	0	0	0	0	1	0.14	2.85	506.9	4.95	155	40.8	5.92	3.34	1.73	0.7	169	2.4	1.22	4.09	2.65	0.87	73	58.468	398	1.06	1.28	15.2	42.9	0.59	39	40	30	train
128	0	0	73	0	1	204.5	24.0098	3	1	1	0	1	0	0	0	0	0	0.22	3.31	1778.6	4.03	120	44.8	6.29	4.26	1.59	0.33	249	1.11	0.94	4.21	2.41	1.34	93	54.5	382	1.28	2.79	13.9	39.1	0.54	42	44	30	train
256	1	0	83	1	36	214.2	22.9225	3	0	0	0	1	1	0	0	0	0	0.18	2.82	313.3	4.59	140	43.6	5.76	3.72	1.56	0.43	260	1.6	1.95	3.22	1.66	0.76	56	96	182	1.16	1.71	10.5	43	0.56	42	44	30	train
63	0	1	67	1	12	239.2	32.0234	4	0	1	0	1	0	1	0	0	0	0.35	2.47	479.8	3.93	128	43.5	5.9	4.67	0.8	0.42	158	18	1.86	4.11	2.39	0.96	80	88.9	317	1.28	1.78	14.8	38.7	0.63	43	44	30	train
172	1	0	65	1	24	221.9	24.9662	3	0	0	0	0	0	0	0	1	0	0.14	2.62	456.8	5.15	157	45.1	5.06	3.15	1.48	0.73	282	5.3	2.46	4.58	2.8	0.9	55	102.1	411	1	1.24	18.4	49.5	0.57	45	44	30	train
114	0	1	65	1	12	216.9	19.0871	2	0	1	1	1	0	0	0	1	1	0.11	2.16	700.8	4.53	141	43.8	5.25	2.63	1.92	0.43	165	1	2.29	4.83	3.17	0.88	72	101	428	1.13	1.34	16.8	40.4	0.68	45	44	30	train
279	1	0	67	1	36	215	43.3953	4	1	1	1	0	0	0	0	0	0	0.12	2.38	518.4	4.17	134	41	4.69	2.44	1.75	0.39	234	5	1.3	5.38	4.27	0.98	69	78.5	279	1.05	1.35	13.8	43	0.57	47	44	30	train
243	0	0	66	0	6	219.6	19.6721	2	0	1	0	0	0	0	0	0	0	0.55	2.35	2778	4.29	134	44.5	4.27	1.94	1.88	0.34	142	2.8	1.38	3.28	1.71	0.88	77	68.9	429	1.24	7.31	17.5	41.3	0.58	47	44	30	train
238	0	0	66	0	12	201.3	30.7501	4	0	0	0	1	0	0	0	0	0	0.25	3.81	356	3.76	108	34.7	7.16	4.7	1.88	0.35	198	3.9	1.37	4.14	2.29	0.98	67	81.3	328	1.26	1.9	18.8	33.8	0.61	38	45	30	train
28	0	0	70	0	56	182.5	15.8904	2	0	0	0	1	0	0	0	0	0	0.3	2.64	348.6	4.58	138	42.7	6.5	3.18	2.52	0.52	215	0.5	1.47	4.18	1.98	1.7	62	87.3	300	1.21	1.87	15.7	38.9	0.64	40	45	30	train
41	1	0	78	0	8	218.5	27.0481	3	1	1	0	1	0	0	0	0	0	0.36	2.92	318.7	3.98	123	49.9	4.96	2.79	1.77	0.32	189	1.2	0.6	2.94	1.26	1.37	67	78.6	257	1.16	1.68	17.8	37.8	0.63	49	45	30	train
5	0	1	64	0	2	225.6	3.19149	1	0	1	0	1	0	0	0	0	1	0.22	2.85	834.9	4.85	149	42.1	7.06	3.5	2.59	0.41	204	0.8	1.32	3.31	1.55	1.05	63.6	100.01	392	1.2	1.55	8.8	37.4	0.64	39	46	30	train
38	0	0	73	0	6	177.8	29.7525	3	0	1	0	1	0	0	0	0	0	0.5	3.56	181.1	3.55	112	44.7	6.74	4.49	1.7	0.47	316	1	1.49	5.97	3.83	1.48	49	113.6	222	1.23	1.65	10.6	45.5	0.65	40	46	30	train
15	1	1	53	0	24	151.4	40.3567	4	0	0	0	1	0	1	0	0	0	0.15	2.63	299.3	4.75	150	43.7	4.22	1.38	2.11	0.44	208	1	0.99	1.84	0.7	1	79	94.6	288	1.94	1.33	11.5	37.5	0.63	45	46	30	train
260	0	0	67	0	36	151	6.29139	1	0	0	0	0	0	0	0	0	0	0.18	2.61	266	3.3	110	53.9	5.29	3.14	1.66	0.41	174	1	0.57	2.73	1.55	0.85	91	59.3	375	1.79	4.88	16.8	45	0.57	37	47	30	train
236	0	0	61	0	7	275.4	31.1184	4	1	1	0	0	0	0	0	0	0	1.3	4.91	777	4.52	143	43.9	8.64	5.11	2.92	0.43	308	3.83	0.85	3.46	1.95	1.04	60.4	97.8	412	1.01	1.58	15.8	43.3	0.63	37	47	30	train
227	0	0	57	0	36	214.6	33.5974	4	0	0	0	0	0	0	0	0	0	0.43	3.14	673	4.01	132	43.6	5.54	3.25	1.87	0.33	212	2.24	0.84	3.94	2.12	1.41	56.9	98.8	285	1.08	1.58	19.5	41.4	0.58	42	47	30	train
29	0	1	55	1	21	212.6	17.921	2	0	0	0	1	1	1	0	0	0	0.17	2.71	2073	4.91	149	37.1	6.57	5.21	0.95	0.35	214	0.5	1.31	4.25	2.6	1.12	57	136.1	275	1.16	1.72	17.9	43.5	0.56	36	48	30	train
160	0	0	56	1	24	154.2	18.8716	2	1	0	0	0	0	0	0	1	0	0.42	4.58	393.4	4.47	123	37.3	5.87	2.75	1.6	0.27	264	1.2	1.17	3.54	2.15	1.04	75	73.6	211	1.03	2.06	12.9	39.2	0.68	39	48	30	train
97	0	1	68	0	18	142.8	4.48179	1	0	1	1	1	0	0	0	1	1	0.29	3.27	154.3	4.75	151	42.8	6.51	4.05	1.77	0.39	228	4	2.19	3.04	1.55	0.75	68	53.905	405	1.03	1.36	12.8	47.2	0.6	41	48	30	train
35	0	1	74	0	18	263.7	36.898	4	0	0	0	1	0	0	0	1	0	0.28	1.82	1556	3.85	105	46.2	4.18	1.74	1.88	0.43	213	1	1.09	3.55	1.4	1.82	68	104.8	285	1.41	1.55	16.6	36.5	0.65	42	48	30	train
163	0	1	70	1	12	260.8	16.181	2	0	0	0	0	0	0	0	0	1	1.04	3.91	449.3	5.01	141	44.6	7.21	3.52	3.02	0.53	110	2.1	1.57	4.02	2.79	0.9	140	46.1	624	1.8	3.95	15.2	40.5	0.68	43	48	30	train
211	0	0	74	0	1	224.9	14.8066	2	0	0	0	1	1	0	0	0	0	0.8	3.28	430.5	4.14	117	41.5	3.88	2.37	1.15	0.32	230	0.9	0.91	3.56	2.13	1.07	50	112.5	252	1.06	1.69	16.6	39.9	0.7	45	48	30	train
190	0	0	74	1	1.2	260.7	24.2424	3	0	1	0	0	0	1	1	1	0	0.8	3.28	430.5	4.14	117	41.5	3.88	2.37	1.15	0.32	230	0.9	0.91	3.56	2.13	1.07	50	112.5	252	1.06	1.69	16.9	39.9	0.7	45	48	30	train
231	1	1	72	0	24	204.4	24.0215	3	0	0	0	1	1	0	0	1	1	0.52	2.5	661.4	5.61	153	44.7	6.74	3.41	2.53	0.67	225	0.51	1.31	2.8	1.25	0.86	77	91.8	293	1.29	2.01	18.2	38.2	0.67	46	48	30	train
213	0	1	63	0	12	158.9	7.55192	1	0	0	0	0	0	0	0	0	1	0.1	1.89	121.5	5.14	158	40	7.69	4.41	2.23	0.67	248	0.9	6.69	7.16	0.99	2.34	76	94.6	417.5	1.27	1.97	9.1	48.3	0.6	37	49	30	train
192	0	1	63	0	4.8	275.3	31.1297	4	0	1	0	0	0	0	0	0	1	0.1	1.89	518.9	5.14	158	40	7.69	4.41	2.23	0.67	248	0.9	6.69	7.16	0.99	2.34	76	94.6	417.5	1.27	1.97	27.4	48.3	0.6	37	49	30	train
112	0	0	68	0	36	167.5	29.194	3	0	1	0	1	1	0	0	0	0	0.22	3.64	856.3	4.35	131	46.4	7.67	6.33	0.88	0.28	220	1.8	0.86	3.11	1.24	1.48	50.8	95	415	0.87	2.12	12.6	42.2	0.66	39	49	30	train
145	0	1	57	0	30	159.9	6.12883	1	0	0	0	0	0	0	0	0	0	0.37	2.29	901.2	4.84	142	37.8	4.66	2.42	1.73	0.36	178	1.8	0.93	3.87	2.63	0.86	77	95.2	352	1.2	1.91	10.5	41	0.67	40	49	30	train
84	0	0	74	0	6	230.7	6.67534	1	0	1	0	1	0	0	0	1	0	0.44	2.96	441.7	4.42	137	47	4.66	3.2	1.08	0.3	252	1.2	5.87	5.8	2.9	0.87	78	60.487	327	1.59	2.22	10.6	44.7	0.59	43	49	30	train
122	1	1	54	1	18	263.5	20.3036	3	0	0	0	1	0	0	0	1	1	1.03	2.63	307.3	4.94	161	45.1	4.62	2.44	1.71	0.41	260	5.5	1.36	5.47	3.37	1.56	65	117.2	411	0.99	1.35	8.2	45.7	0.62	44	49	30	train
98	0	1	48	0	12	162.3	12.939	2	0	0	0	0	0	0	0	0	0	0.19	2.47	418.5	4.68	153	39	5.38	3.34	1.64	0.3	210	3.2	0.73	3.65	2.48	1	57	45.939	311	0.96	1.1	11.5	45.5	0.61	38	50	30	train
4	0	1	69	0	1	209	11.1005	2	0	1	0	1	0	1	0	0	0	0.32	2.24	151.3	3.92	132	47	5.49	2.95	2.18	0.31	121	0.8	1.28	3.56	1.77	1.52	76	93.6	349	1.29	1.49	10.9	42.4	0.55	41	51	30	train
214	0	1	60	0	24	172	27.6163	3	0	1	0	0	0	0	0	0	0	0.66	3.14	1781	3.93	123	43.2	4.71	2.95	1.38	0.34	147	5.3	2.35	3.96	2.33	0.86	64	116.8	409	1.19	1.77	16.8	44.8	0.65	45	53	30	train
193	0	1	60	1	3.6	193.8	41.0733	4	0	0	0	0	0	0	0	0	0	0.66	3.14	229.5	3.93	123	43.2	4.71	2.95	1.38	0.34	147	5.3	2.35	3.96	2.33	0.86	64	116.8	409	1.19	1.77	18	44.8	0.65	45	53	30	train
87	0	1	59	1	36	246.3	16.4028	2	1	1	0	1	1	1	0	0	0	0.4	3.4	345.7	5.52	169	42.7	10.73	6.24	3.18	0.68	191	1	1.18	2.5	1.17	0.93	141	112.777	550	2.75	4.17	10.5	49.3	0.62	38	42	31	train
8	1	0	73	0	4	155.4	28.314	3	0	1	0	0	0	0	0	0	0	0.243	2.49	124.5	4.33	137	43.8	7.6	3.65	1.26	0.47	245	1.4	5.45	2.39	3.23	1.57	73	71.9	436	1.06	2.1	20.3	43.5	0.61	41	43	31	train
157	0	0	68	0	20	197.8	31.7998	4	0	0	0	1	0	0	0	0	0	0.24	2.65	1934	4.92	139	38	3.32	1.34	1.6	0.28	184	2.9	1.9	4.55	1.95	0.99	52	108.6	227	1.09	1.58	18.2	36.9	0.62	37	44	31	train
42	0	0	75	0	9	140.9	36.8346	4	0	1	0	1	1	0	0	0	0	0.33	2.75	229.6	4.18	131	40.8	4.19	2.41	1.19	0.37	204	1.2	1	4.16	2.43	1.05	52	105.5	182	0.97	1.4	14.8	42.6	0.59	37	45	31	train
6	1	1	69	1	12	213.8	38.6342	4	0	1	0	1	0	0	0	1	1	0.35	2.9	1598	4.96	142	46.1	5.45	3.28	1.5	0.5	238	2.8	1.31	4.74	2.87	1.11	104	65.4	465	1.21	3.4	11.8	41.7	0.67	40	45	31	train
257	0	1	78	1	1	172.9	21.7467	3	0	0	1	0	0	0	0	1	0	0.6	2.55	2994	3.27	118	53.1	4.23	2.56	1.24	0.39	142	2.7	0.57	2.73	1.55	0.85	84	81.5	353	1.39	2.25	16.6	41	0.62	43	45	31	train
241	0	0	57	0	8	221.9	24.9662	3	0	0	0	0	0	0	0	0	0	0.13	2.42	785	4.55	139	39.3	6.99	4.57	1.76	0.52	272	0.9	2.4	5.23	3.02	1.18	52	113.3	223	0.98	1.3	17.8	43.2	0.57	37	46	31	train
99	0	1	72	0	30	146.3	6.49351	1	0	0	0	1	1	0	0	1	1	1.53	3.72	175.7	3.26	112	41.6	5.64	3.87	1.19	0.43	247	4.8	0.98	3.27	1.57	1.33	67	53.86	450	1.32	1.59	10.6	41.7	0.62	44	46	31	train
166	0	0	71	0	24	173.8	5.17837	1	0	1	0	1	0	1	0	1	0	0.14	2.13	488.5	4.67	144	40.3	5.47	2.68	2.27	0.37	229	4.9	3.36	5.24	3.14	0.88	73	72	469	1.03	1.86	11.7	46.3	0.6	46	46	31	train
23	0	0	70	1	75	178.3	19.6859	2	0	1	0	1	0	0	0	0	0	0.29	3.81	472.9	4.42	136	41.1	3.55	1.81	1.34	0.32	245	1.5	1.5	4.98	3.06	1.24	80	65.4	385	1.44	2.5	23.1	40.1	0.58	49	46	31	train
121	0	1	62	0	12	184.5	9.7019	1	0	1	0	1	0	0	0	0	1	0.15	3.68	149.9	4.84	150	40.8	6.62	5.26	0.84	0.48	204	2.6	0.8	2.78	1.44	0.96	67	109.9	299	1.32	1.42	24.5	46.2	0.63	39	47	31	train
210	0	1	68	1	12	157.6	20.1777	3	0	1	0	1	0	0	0	0	0	0.21	3.2	678	4.7	135	45	6.26	4.11	1.59	0.39	207	0.8	1.07	4.39	1.65	1.8	57	91.8	364.5	0.94	0.97	15.8	43.7	0.66	42	49	31	train
189	0	1	68	1	3.6	153.1	26.7146	3	0	1	0	0	0	1	0	1	0	0.21	3.2	356	4.7	135	45	6.26	4.11	1.59	0.39	207	0.8	1.07	4.39	1.65	1.8	57	91.8	364.5	0.94	0.97	19.7	43.7	0.66	42	49	31	train
225	0	1	67	0	24	266.4	20.0826	3	0	1	0	1	0	0	0	0	0	0.22	2.02	775	4.42	140	44.3	6.58	3.68	2.29	0.45	224	0.41	1.26	3.3	1.73	1.18	62	122.3	469	1.08	1.44	27.4	40.3	0.69	44	49	31	train
206	0	1	54	0	30	238.7	21.9941	3	0	0	0	1	0	0	0	0	0	0.14	3.13	406.5	4.81	155	39.6	3.64	1.66	1.55	0.35	163	5.1	1.38	3.9	2.26	0.89	76	89.1	412	1.28	2.07	18.5	47.3	0.66	43	50	31	train
230	1	1	69	1	18	225.9	34.1744	4	1	1	1	0	0	0	0	0	1	0.19	2.5	346	5.52	174	52.9	6.34	3.85	1.76	0.58	237	3.5	1.77	5.66	3.48	1.93	70	101.2	460	1.16	1.83	15.8	45	0.54	42	51	31	train
187	0	0	62	0	4.8	204.2	24.0451	3	0	1	0	0	0	1	0	1	0	0.37	2.76	267	4.59	137	40.8	6	3.49	2.01	0.38	249	4.8	1.21	3.41	2.05	0.96	59	95.2	223	1.18	2.13	19.4	50.3	0.59	39	52	31	train
137	1	1	75	1	48	195.3	36.6615	4	1	1	0	1	1	0	0	0	0	0.18	3.51	1138	4.9	140	44.1	6.3	3.6	1.9	0.58	233	5.7	2.1	4.14	2.6	1.03	67	106.5	333	1.35	2.04	17.8	43.3	0.58	50	52	31	train
215	0	1	74	1	10	167.7	29.1592	3	0	1	0	1	0	0	0	1	1	0.29	3.54	894	4.89	157	42.3	5.63	3.11	1.8	0.56	205	4.1	1.07	4.39	1.55	1.7	68	104.6	156	1.06	1.63	17.7	37	0.6	42	53	31	train
248	0	1	73	0	12	157.9	11.8429	2	1	1	1	1	0	0	0	0	1	0.31	2.02	879	4.37	147	46.6	4.71	2.77	1.45	0.46	228	0.9	0.98	4.07	2.42	1.16	59	124.3	420	1.08	1.2	17.2	42	0.44	43	53	31	train
202	0	1	74	1	36	153.3	6.197	1	0	1	0	1	0	0	0	0	0	0.14	3.91	420.2	4.97	155	49.4	6.33	3.4	2.22	0.47	145	2.5	2.36	3.9	2.28	0.83	77	87.2	386	0.99	1.7	21.8	38	0.58	41	45	32	train
263	0	1	77	1	36	245	20.2449	3	0	0	0	1	1	0	0	1	0	0.25	2.16	645.9	3.28	102	47.2	3.81	2.68	0.68	0.41	146	1.5	0.87	2.99	1.4	1.11	97	69.4	405	1.49	2.44	15.4	41.9	0.59	40	46	32	train
39	0	0	45	0	6	227.7	10.2767	2	0	0	0	1	0	0	0	0	0	0.14	2.49	237.3	4.83	151	44.2	6.54	3.58	2.08	0.65	242	1.2	0.91	4.6	2.7	1.23	80	96.8	363	1.03	1.47	16.1	46.4	0.62	41	46	32	train
277	1	1	73	1	24	214	30.1869	4	1	1	0	0	0	0	0	1	0	0.52	3.38	976	5.24	153	49.6	4.32	2.11	1.15	0.78	115	5.1	0.7	3.55	1.76	1.49	64	112.6	172	1.37	2.89	18.2	37.4	0.62	42	46	32	train
249	0	0	87	0	12	184.6	9.69664	1	0	0	0	1	0	0	0	0	0	1.31	3.41	329.5	3.71	112	41.9	7.19	5.33	1.37	0.38	172	8.4	0.83	3.29	1.45	1.76	56	94	182	1.16	1.71	15.8	34.4	0.66	44	46	32	train
199	0	0	67	0	24	165.3	17.8463	2	0	1	0	0	0	1	0	1	0	0.2	2.69	251.9	5.13	150	40.4	5.13	3.44	1.38	0.25	247	2.8	0.74	4.05	1.77	1.65	67	87	155.3	1.21	1.89	21	38	0.59	36	47	32	train
69	0	1	73	1	18	292.1	24.8203	3	0	0	1	1	0	0	0	1	1	0.53	2.98	420.7	4.04	138	45	6.25	4.37	1.38	0.43	254	1.4	1.09	5.22	3.14	1.49	71	57.215	316	1.14	1.99	13.2	44	0.54	40	47	32	train
17	1	0	73	0	24	251.4	13.564	2	1	1	0	1	0	0	0	0	0	0.25	3.45	187.1	4.96	150	52.8	8.02	5.35	2.13	0.48	218	1	1.09	3.85	1.94	1.45	70	74.9	325	1.02	1.89	15.4	42.9	0.62	42	47	32	train
43	0	1	59	0	36	178.4	9.5852	1	0	0	0	1	0	0	0	1	1	0.27	3.14	443.1	4.44	144	45.6	5.91	3.33	1.77	0.47	226	1.6	1.8	2.99	1.35	0.9	87	82.4	476	1.12	1.52	14.2	43	0.65	35	49	32	train
134	1	1	65	1	36	193.9	32.8004	4	1	1	0	1	1	0	0	0	0	0.51	2.86	1245	3.85	105	48.5	9.54	7.11	1.24	0.86	216	12	1.62	2.34	0.94	1	112	60.2	580	1.87	3.29	13.3	38.7	0.64	42	49	32	train
124	1	1	83	1	36	214.8	33.5661	4	0	1	0	1	1	0	0	1	1	0.22	2.55	756.2	4.28	125	47.1	5.89	3.72	1.74	0.27	217	7.1	0.65	4.55	2.63	1.47	70	99.4	364	1.41	2.37	17.1	44.9	0.6	44	49	32	train
25	0	1	67	0	10	231.6	37.0466	4	0	1	0	1	0	1	0	0	0	0.17	2.35	343.9	4.76	154	45.3	5.12	3.53	1.16	0.35	148	3.7	0.4	3.12	1.16	1.45	84	83.1	225.1	0.86	1.45	12.1	41.1	0.63	48	49	32	train
66	0	1	58	0	4	164.7	10.2004	2	0	1	0	1	0	0	0	1	1	0.14	3.24	112.3	4.56	143	39.5	6.85	4.32	1.96	0.51	179	1	0.83	3.83	2.61	0.93	73	58.672	302	1.07	1.5	11.8	45.4	0.67	37	50	32	train
33	0	1	70	0	9	206.2	5.7226	1	0	1	0	0	0	0	0	1	1	0.11	3	569.2	4.92	127	43.9	7.32	3.96	2.25	0.83	309	2.3	1.52	4.29	2.79	0.81	49	155.1	401	1.01	1.33	12.2	39.8	0.65	38	50	32	train
191	0	1	46	0	144	174.6	3.15006	1	0	0	0	0	0	0	0	1	0	0.33	2.7	749	5.07	160	40.7	6.62	4.04	2.15	0.34	274	0.9	1.34	3.96	2.38	0.97	75	103.2	474	0.99	1.47	15.7	48.9	0.61	41	50	32	train
212	0	1	46	1	24	208.1	11.8693	2	0	1	0	0	0	0	0	0	0	0.33	2.7	118.9	5.07	160	40.7	6.62	4.04	2.15	0.34	274	0.9	1.34	3.96	2.38	0.97	75	103.2	474	0.99	1.47	18.2	48.9	0.61	41	50	32	train
156	0	1	58	0	30	198.2	7.21493	1	1	1	0	0	0	0	0	0	0	0.18	5.59	95.4	4.53	137	42.8	9.83	7.81	1.29	0.68	178	7.3	1.65	4.25	2.46	1.35	45	118.6	185	0.95	1.45	10.2	43.6	0.62	43	50	32	train
20	0	1	61	0	19	219.8	8.23476	1	0	1	1	1	1	1	1	1	1	0.15	1.95	695.9	5.23	164	41.6	6.53	3.42	2.38	0.59	200	1	1.09	3.68	2.08	1.1	101	68.8	304	1.07	2.05	16.6	41.5	0.58	44	50	32	train
247	1	1	61	0	1	265.2	35.822	4	0	0	0	0	0	0	0	0	1	0.18	2.49	1901	4.55	147	40.8	5.1	2.91	1.64	0.47	244	0.9	1.02	3.69	2.24	1.15	77	95.3	354	0.98	1.11	17.7	43.9	0.61	45	50	32	train
9	0	1	66	0	10	236	33.5593	4	0	1	0	0	1	0	0	1	1	0.21	2.72	1939	4.79	143	45	6.53	3.99	1.67	0.42	246	1	0.77	3.88	1.92	1.65	70	104.2	432	1.12	1.55	14.4	39.6	0.6	42	52	32	train
184	0	0	63	1	48	147.2	11.0734	2	0	1	0	1	0	1	1	0	0	0.35	2.94	2011	4.04	126	42.5	4.77	3.31	0.99	0.38	197	6.4	0.94	2.19	0.96	0.81	66	83.3	182	0.93	2.16	15.4	43	0.33	44	52	32	train
194	0	1	74	1	12	201.4	43.6445	4	0	1	0	0	0	1	0	0	1	0.29	3.54	459.2	4.89	157	42.3	5.63	3.11	1.8	0.56	205	4.1	1.07	4.39	1.55	1.7	68	104.6	156	1.06	1.63	19.5	37	0.6	42	53	32	train
7	0	1	75	1	24	233.4	34.7044	4	1	1	0	1	0	0	0	1	1	1.45	4.25	1504	5.02	154	43.4	10.16	8.15	1.28	0.7	246	3.5	0.93	2.42	0.92	1.04	65	110	381	1.31	2.46	18.6	39.4	0.56	45	56	32	train
170	0	0	77	0	6	180.5	15.4571	2	0	1	0	1	0	1	0	1	0	0.95	2.93	766.1	4.44	145	44.4	5.06	2.29	2.21	0.43	229	2.9	1.09	5.3	3.78	0.94	54	101.8	356	1.31	2.46	16.1	42.1	0.46	46	43	33	train
129	0	0	67	1	24	172.9	21.7467	3	0	0	0	1	0	0	0	0	0	0.23	2.76	120.3	4.34	137	39.1	7.17	3.36	3.13	0.51	223	2.57	1.39	4.69	2.86	1.42	64	84.9	270	0.89	1.53	12.6	43.6	0.51	41	45	33	train
71	0	0	58	1	36	246.9	2.75415	1	0	0	0	0	0	0	0	0	0	0.47	3.14	1106	5.03	152	45.3	6.14	3.45	2.29	0.29	300	2.8	1.23	4.89	3.31	1.15	73	58.656	295	1.27	1.93	14.1	41.7	0.62	47	47	33	train
22	0	1	69	0	18	175.4	3.53478	1	0	0	0	1	0	0	0	0	0	0.47	2.88	1212	5.35	171	44.6	5.64	2.64	2.25	0.67	161	1	1.54	3.59	2.1	1.02	79	90.1	238	1.03	2.23	13.8	36.4	0.44	37	48	33	train
176	0	1	52	0	12	199.7	22.3335	3	0	1	0	0	0	0	0	1	1	0.08	2.84	345	4.32	144	42.7	4.47	2.58	1.5	0.28	177	0.8	0.99	3.69	2.36	1.01	73	103.4	317	0.83	1.19	10.5	48.1	0.66	45	50	33	train
264	0	1	58	0	12	238.7	21.9941	3	0	0	0	0	0	0	0	0	1	0.17	2.48	194.7	3.09	113	39	10	8.53	0.86	0.37	336	0.9	1.21	3.45	2.02	1.01	49	120.7	243	0.97	1.38	17.2	41	0.64	40	52	33	train
132	0	1	60	0	10	174.5	3.15186	1	1	1	1	1	0	0	0	1	1	0.09	2.73	103.3	5.16	153	43.9	7.45	4.47	2.17	0.61	262	3	0.92	3.38	1.81	1.43	87	82.7	397	1.08	1.4	12.2	42.1	0.66	40	52	33	train
252	0	0	63	0	8	214.3	33.6444	4	0	0	0	0	0	0	0	0	0	0.34	3.2	367	4.41	131	46.6	9.3	4.49	3.89	0.62	226	1.9	2.27	4.6	2.42	1.28	54	104.9	396	1.14	1.28	16.8	43	0.59	37	43	34	train
91	1	0	72	1	60	220.8	62.3188	4	0	0	0	1	0	0	0	0	0	1.16	3.71	2076	4.28	129	45.7	4.69	3.16	1.12	0.36	176	20.3	0.72	3.13	1.72	1.05	66	53.068	315	1.39	1.77	10.5	40.9	0.45	45	44	34	train
49	0	1	72	0	7	266.1	35.4002	4	1	1	0	1	1	1	0	1	1	0.16	3.72	1290	4.77	135	47.8	4.75	3.04	1.1	0.55	99	1	0.69	3.15	1.83	0.97	125	52.3	323	1.97	2.63	23.8	45.3	0.56	41	45	34	train
126	0	1	36	0	30	135	4.14815	1	1	0	0	0	0	0	0	1	1	0.04	2.24	110.1	5.65	172	37.8	11.25	5.38	4.72	0.93	284	2	2.18	4.5	3.03	1.45	71	114.4	361	1.16	1.48	10.6	48.5	0.57	39	46	34	train
75	0	0	63	1	36	247.5	34.0606	4	0	0	0	1	0	0	0	0	0	0.34	2.75	1841	4.94	149	37.3	7.22	4.77	1.79	0.54	303	5.8	0.81	3.96	2.36	1.18	74	59.542	390	1.25	2.05	17.5	40.8	0.53	44	47	34	train
93	0	0	58	1	3	232	25.9914	3	1	1	1	1	0	0	0	0	0	0.49	2.79	2069	4.3	132	44.8	5.11	3.54	0.92	0.48	190	2.6	0.93	4.81	3.37	0.97	62	49.906	299	1.22	2.26	15.5	37.3	0.57	49	48	34	train
131	1	1	69	1	24	260.6	20.0307	3	0	1	0	0	0	0	0	0	0	0.18	3.5	196.7	5.04	160	42.8	6.05	4	1.68	0.3	233	7.3	0.93	3.64	2.25	0.93	68	106.1	421	1.19	1.24	16.4	46.8	0.59	42	49	34	train
1	0	1	70	0	38	166.9	19.7124	2	0	1	0	1	0	1	0	1	1	0.53	1.93	211.4	4.37	132	43.5	5.1	2.9	1.57	0.6	246	3.1	0.39	3.86	2.16	1.32	86	80.4	294	1.57	1.61	19.8	39.4	0.61	45	49	34	train
180	0	1	60	0	4.8	184.5	9.7019	1	0	0	0	0	1	0	0	0	1	0.2	2.85	631	4.87	156	40.2	6.83	4.51	1.8	0.35	189	6.1	1.1	3.06	1.65	1.08	67	111.2	345	1.03	1.62	9.1	43.4	0.63	38	50	34	train
201	0	1	60	0	12	165.3	12.7042	2	0	1	1	0	0	0	0	0	1	0.2	2.85	2467	4.87	156	40.2	6.83	4.51	1.8	0.35	189	6.1	1.1	3.06	1.65	1.08	67	111.2	345	1.03	1.62	19.5	43.4	0.63	38	50	34	train
207	0	1	58	0	36	182.6	15.2793	2	0	1	0	0	0	0	0	0	1	0.24	2.34	268.1	4.64	147	44.2	5.84	3.56	1.73	0.4	130	5.8	2.5	3.47	1.83	0.94	79	93.6	569	1.21	2.21	17.9	39.4	0.49	41	50	34	train
186	0	1	58	0	12	225.9	30.1903	4	0	0	0	0	0	0	0	1	1	0.24	2.34	456	4.64	147	44.2	5.84	3.56	1.73	0.4	130	5.8	2.5	3.47	1.83	0.94	79	93.6	569	1.21	2.21	21.6	39.4	0.49	41	50	34	train
10	0	1	49	1	20	132.3	8.76795	1	0	0	0	1	0	0	0	1	0	0.32	3.91	396.7	4.92	144	39.1	7.82	5.26	1.71	0.76	127	4.6	1.06	3.29	1.88	1.04	69	112.6	412	1.05	1.65	15.7	34.8	0.57	43	50	34	train
107	0	1	61	0	1	157.6	7.48731	1	0	1	0	1	0	0	0	1	1	0.18	3.09	1244	5.12	163	40.2	6.83	3.17	2.96	0.62	252	3.3	0.99	4.56	2.66	1.25	67	111.2	341	0.97	1.53	14.2	40.6	0.65	44	50	34	train
96	0	1	58	0	18	264.6	9.5994	1	0	0	1	1	0	0	0	1	1	0.17	1.92	484.7	4.79	143	42.9	6.99	4.5	2.06	0.37	257	3.61	0.92	4.11	2.61	1.05	68	54.668	325	1.13	1.29	12.2	39.2	0.59	40	51	34	train
159	1	1	68	0	36	181.5	22.5344	3	1	1	0	1	0	0	0	1	1	0.08	3.32	352.4	4.95	151	45.5	9.13	7	1.54	0.47	218	10	0.94	3.65	1.65	1.53	70	104.3	245	1.05	1.76	18.3	42.8	0.64	48	51	34	train
235	0	1	67	0	2	174.8	3.14645	1	0	0	0	0	0	0	0	0	1	0.83	2.99	654	5.15	158	43.7	6.27	3.69	1.89	0.5	170	0.9	0.77	5.66	3.48	1.93	71	101.7	560	1.16	1.83	18.8	46.3	0.54	49	51	34	train
37	0	1	57	1	24	194.1	6.54302	1	0	1	0	1	0	0	1	0	0	0.35	4.23	495.5	4.42	139	44.5	7.18	4.26	2.27	0.51	283	1.6	1.85	3.07	1.57	0.75	79	92.9	356	1.18	1.48	15.9	43.2	0.59	45	53	34	train
152	0	1	68	0	2	167	6.22754	1	1	1	1	1	0	0	0	0	0	0.18	3.13	121.5	4.39	139	43.6	7.19	4.77	1.64	0.67	238	1.7	0.89	3.96	1.32	0.78	85	82.8	289	1.28	1.97	12.6	43.5	0.61	36	47	35	train
108	0	1	51	0	12	224.9	14.8066	2	0	0	0	0	1	0	0	1	1	0.13	2.79	681.5	4.9	144	41.5	6.98	4.69	1.52	0.5	212	2.3	0.62	3.03	1.39	1.33	70	109.9	422	0.95	0.98	19.8	46.7	0.62	39	47	35	train
115	0	1	71	1	48	137.2	24.7813	3	1	1	0	1	0	0	0	1	1	0.21	2.83	631.5	4.45	133	40.9	4.46	3.65	0.55	0.24	256	1.3	1.07	4.82	2.59	1.55	67	108.1	292	0.99	1.22	11.4	43.3	0.52	42	47	35	train
167	0	0	60	0	12	164.3	9.49483	1	0	0	0	0	0	0	0	1	0	0.15	2.61	948.8	5	123	46.6	5.62	3.67	1.41	0.35	228	1.2	0.64	3.26	1.98	1.16	56	102.2	268	0.96	1.6	12.1	40.8	0.53	44	49	35	train
136	1	1	63	1	30	176.5	32.6346	4	1	0	1	1	0	1	0	1	0	0.95	2.86	865.2	4.68	99	46.4	6.47	4.35	1.46	0.5	241	3.5	0.63	3.36	2.18	0.93	67	109.4	267	0.85	1.64	12.1	40.5	0.58	44	50	35	train
16	0	1	66	0	22	146.5	26.6894	3	0	1	0	0	0	0	0	0	1	0.14	2.79	118.5	4.86	143	40.7	4.22	2.12	1.63	0.35	123	1.5	1.19	3.5	1.9	1.2	85	83.7	385	1.28	1.98	12.3	44.7	0.63	40	51	35	train
233	1	1	65	1	36	158.1	13.2195	2	0	0	1	1	0	0	0	0	1	0.33	2.19	357	3.92	128	42.5	5.59	3.51	1.19	0.79	297	7.1	2.65	5.64	3.44	0.79	82	87.1	285	1.03	1.56	20.4	44.1	0.59	47	51	35	train
144	0	1	59	1	36	235.2	21.301	3	0	1	0	0	0	0	0	0	0	0.13	3.63	268.6	5.92	183	41.9	4.99	3.44	1.2	0.3	151	1.8	1.6	5.63	3.96	1.34	79	92.9	241	1.07	1.45	11.6	42.3	0.61	40	53	35	train
261	0	1	73	0	24	165.1	5.45124	1	0	0	0	0	0	0	0	1	0	0.07	2.41	197.9	4.15	133	43.3	5.26	3.31	1.46	0.4	145	0.9	0.8	2.07	0.89	0.94	88	77.9	255	1.28	2.22	17.7	38.6	0.64	35	54	35	train
242	0	0	59	0	36	149.1	7.91415	1	0	0	0	0	0	0	0	0	0	0.27	3.37	160.6	4.43	132	40	5.5	3.49	1.45	0.37	280	0.9	1.38	6.18	4.14	1.27	58	97.3	256	1	1.26	16.8	44.8	0.65	41	55	35	train
2	1	1	48	1	24	224.9	16.2739	2	0	0	0	0	0	1	1	0	0	0.53	3.07	289.2	5.25	159	43.8	7.76	5.91	1.18	0.58	295	16.9	1.27	3.86	2.3	1.2	70	109.8	302	1.22	1.63	15.4	43.4	0.49	47	56	35	train
76	0	0	62	0	24	227.8	15.1449	2	0	0	1	1	1	0	0	0	0	0.25	3.3	135.1	4.44	143	38.6	8.36	4.76	2.88	0.56	260	1	2.56	4.25	2.57	1	68	53.965	380	1.54	2.26	13.6	45.3	0.46	42	45	36	train
94	0	0	73	1	24	252.8	30.4193	4	0	1	0	1	1	0	0	0	0	0.97	2.53	744	3.86	121	48.2	6.48	4.99	1.04	0.42	171	3.49	0.9	3.51	2.07	1.08	62	49.843	290	1.95	3.15	16.8	37.4	0.43	48	46	36	train
140	1	1	63	1	15	221.9	31.1852	4	1	1	1	1	0	0	0	1	1	0.15	2.67	1268.1	5.52	161	49	4.17	2.64	1.2	0.26	221	5.5	2.68	3.26	1.28	1.21	59	127.5	318	1.11	1.12	9.7	46	0.57	52	46	36	train
65	1	0	70	1	6	183.3	25.4774	3	0	1	0	1	0	0	0	0	1	0.9	2.98	292.5	5.54	153	46	5.54	3.07	1.84	0.5	173	7.02	0.8	4.01	2.12	1.06	68.9	55.353	266	1.25	2.22	11.5	41.4	0.56	45	49	36	train
24	0	1	73	1	40	219	34.2009	4	0	1	0	1	1	1	0	1	0	0.43	2.61	1082	3.8	117	44.6	5.03	3.05	1.43	0.42	156	1.8	0.82	2.63	1.41	0.69	114	58.2	388	1.63	3.11	20.5	40.6	0.61	50	51	36	train
173	0	0	54	0	12	147.1	8.02175	1	0	0	0	0	0	0	0	1	0	0.17	3	740.3	4.75	141	40.4	5.62	3.39	1.93	0.25	219	4.2	0.84	4.47	2.78	1.47	67	84.6	277	0.87	1.27	18.5	45.8	0.57	45	52	36	train
80	0	1	64	1	12	217	26.682	3	1	1	1	1	0	0	0	1	1	0.31	3.28	602.8	4.78	150	44.1	6.89	3.79	2.46	0.5	226	1.4	2.48	6.29	3.94	1.26	78	62.197	328	1.45	2.25	18.9	45.2	0.58	49	53	36	train
178	0	1	72	1	36	265.2	35.822	4	0	0	0	1	0	1	0	0	1	0.4	3.04	345	4.03	136	48.4	6.27	73.7	1.09	0.53	140	5.5	0.69	3.72	1.62	1.88	77	92.1	338	1.02	2	16.6	41	0.46	41	55	36	train
60	0	1	60	1	6	329.8	15.8884	2	0	1	0	1	0	0	0	1	1	0.16	2.7	794.7	4.53	145	45.3	7.97	4.78	2.4	0.61	178	2.4	1.17	4.22	2.89	0.84	65	116.6	341	1.15	1.42	8.9	42.9	0.55	47	53	37	train
89	0	1	54	1	10	208.7	22.3287	3	1	1	1	1	0	0	0	0	0	1.35	3.13	1098	5.38	148	45.3	6.15	3.46	2.27	0.31	185	2.6	0.94	3.96	2.25	1.12	65	52.238	450	1.23	1.31	18.6	41.2	0.54	44	52	38	train
147	1	1	68	1	18	194.4	33.8477	4	0	0	1	1	0	0	0	1	1	0.19	2.89	752.1	5.1	152	43.8	6.21	4.13	1.51	0.44	212	6.4	2.93	4.23	2.33	0.81	74	96.2	405	1.34	1.75	17.6	39.5	0.58	49	53	38	train
244	0	1	65	1	12	168.8	7.109	1	1	0	0	0	0	0	0	0	0	0.03	2.05	501.6	5.11	134	46.5	4.76	2.41	1.83	0.35	148	2.5	0.9	4.45	2.71	1.18	82	87.2	314	1.07	1.5	19.4	45.1	0.62	46	51	39	train
254	0	1	56	1	6	165	3.39394	1	0	0	0	0	0	0	0	0	1	0.02	4.24	998.2	4.95	152	42.1	6.16	3.8	1.73	0.45	197	1.9	13.72	8.56	2.92	0.64	66	116.4	569	1.1	1.2	8.9	42.3	0.56	47	52	39	train
119	1	0	70	1	36	265.2	32.0513	4	1	1	0	1	0	0	0	0	0	1.54	2.27	556.8	5.8	111	44.9	7.78	5.27	1.86	0.45	163	4.57	0.88	3.41	2.16	1	44.3	98.3	297	1.24	1.28	10.9	43.3	0.55	47	54	40	train
77	1	0	71	1	36	313.5	36.1722	4	1	1	0	1	1	1	0	0	0	2.66	3.65	591.8	4.11	125	47.2	6.02	3.97	1.38	0.46	208	3.7	1.66	2.82	1.56	0.8	58	46.166	177	1.18	2.25	20.3	42.2	0.32	44	56	40	train
12	0	1	72	0	30	168.7	9.18791	1	0	0	0	1	0	0	0	1	1	0.88	3.95	1689.7	4.16	137	52.6	8.38	6.11	1.24	0.71	229	3.4	1.12	2.95	1.3	1.1	102	66	396	1.54	2.89	34.3	38	0.5	40	59	40	train
73	1	0	60	0	5	282.2	21.1906	3	0	1	0	0	1	0	0	0	0	0.98	3.23	2265	4.79	131	42	6.18	4.3	1.26	0.39	178	3.1	1.33	4.24	2.56	1.04	78	62.476	468	1.39	2.44	11.8	41.3	0.57	48	52	41	train
245	0	0	59	1	36	199.9	22.3112	3	0	1	0	0	0	0	0	0	0	0.62	2.27	456	5.46	167	44	8.24	5.8	1.86	0.49	241	6	1.15	4.63	2.52	0.84	49	103	261.4	0.99	1.37	18.4	39	0.39	45	51	44	train
59	0	1	84	0	3	162.5	9.16923	1	0	0	0	0	0	0	0	1	1	0.45	2.83	132.2	4.97	147	42.7	8.5	4.15	3.24	0.75	184	2.3	1.37	4.71	3.15	0.93	108	60.1	341	1.53	1.94	17.4	45.7	0.44	40	57	44	train
161	0	1	61	1	2	152.9	12.1648	2	0	0	0	0	0	0	0	0	0	0.16	2.89	745.9	5.51	157	37.1	5.46	3.15	1.85	0.34	190	3.2	1.07	3.45	1.71	0.67	64	116.4	300	1.14	2.06	9.7	44	0.46	44	58	44	train
148	1	1	51	1	24	397.6	16.7757	2	0	0	0	1	0	0	0	1	1	0.08	3	539.8	5.84	183	41	6.44	3.83	1.87	0.59	228	12.8	0.68	2.88	1.5	1	73	104.9	328	0.95	1.78	12	42.8	0.39	50	56	45	train
118	0	1	54	1	12	247.4	37.7122	4	0	0	0	1	0	0	0	0	0	0.6	2.89	2218	4.57	134	40.5	8.55	5.3	2.46	0.71	139	7.3	0.62	4.02	2.58	1.31	62	106.9	395	1.15	1.36	13.8	40.5	0.36	45	60	49	train
154	0	1	60	1	6	178.8	25.3356	3	0	1	0	1	0	0	0	0	0	0.06	3.14	860.1	5.56	169	40.5	5.05	2.83	1.48	0.57	202	3	1.02	2.91	1.45	1.13	86	83.6	434	1.8	3.74	13.3	38.8	0.33	45	59	48	train
205	1	0	63	1	18	242.2	20.4789	3	0	0	0	1	1	0	0	0	0	0.35	2.94	3011	4.04	126	42.5	4.77	3.31	0.99	0.38	197	6.4	0.94	2.19	0.96	0.81	66	83.3	182	0.93	2.16	18.4	43	0.33	44	52	40	train
153	0	0	71	0	7	248.3	32.9037	4	0	0	0	0	0	0	0	0	0	0.8	3.17	1451	4.15	127	42.1	8.49	5.29	1.97	0.89	197	6.4	1.77	3.4	1.85	0.7	88	58.3	426	1.65	3	15.2	37	0.57	39	30	20	test
165	1	1	56	0	24	155.6	22.3008	3	0	0	0	0	0	0	0	0	1	0.2	2.72	601.9	5.82	175	48.6	6.9	4.37	1.97	0.42	283	7.1	1.22	5.24	3.41	1.35	81	90.5	358	0.92	1.37	13.2	45.6	0.6	47	44	27	test
88	1	0	66	1	36	200.4	38.8224	4	1	0	0	1	0	0	0	0	1	1.2	4.27	1009	4.15	134	43.6	4.18	2.51	1.28	0.34	136	28	0.7	2.96	2.03	0.69	62	49.775	387	1.19	1.97	9.7	41.4	0.66	48	44	27	test
204	0	0	64	0	12	187.6	8.31557	1	0	1	0	1	0	0	0	0	0	0.2	3.35	445.1	3.49	110	42.8	3.88	2.14	1.1	0.48	159	4.7	0.97	3.24	1.74	0.84	73	74.5	544	1.37	2.72	17.9	38.1	0.61	38	40	28	test
138	1	0	63	1	24	200.3	36.1458	4	0	1	1	1	0	0	0	0	0	0.44	3.1	1356	4.99	147	41.8	7.85	5.92	1.34	0.45	204	6.5	0.91	6.22	3.93	1.12	100	51.7	489	1.44	2.91	13.6	41.3	0.55	45	43	28	test
95	1	1	71	0	48	189.6	29.7996	3	0	1	0	1	0	0	0	0	1	0.19	3.03	178.6	3.75	124	47.6	6.32	3.82	1.75	0.48	92	5	0.95	3.68	2.74	1.17	76	61.185	386	1.42	1.71	17.9	40.7	0.65	41	45	28	test
218	0	0	62	0	12	143.2	23.743	3	0	0	0	0	0	0	0	0	0	0.31	3.23	216.7	4.08	131	39.1	3.92	2.06	1.44	0.31	202	6.6	1.85	4.6	2.78	1.54	64	87	286	0.96	1.62	17.2	47.7	0.67	42	45	28	test
48	0	0	56	0	2	160.9	0.248602	1	0	0	0	1	0	1	0	0	0	0.22	3.4	147.8	4.93	149	41.1	8.99	5.1	3.29	0.52	279	1.5	1.92	3.88	2.26	1.15	68	82.9	252	1.13	1.21	16.8	43.7	0.59	34	46	28	test
228	1	1	72	0	30	167.2	6.16029	1	0	0	0	1	0	0	0	0	1	0.24	2.43	203.9	4.68	150	42.6	4.88	2.54	1.67	0.58	207	3.6	0.85	5	3.43	1.22	71	101	247	0.99	1.43	18.8	43.1	0.51	42	47	28	test
169	0	0	85	0	36	165.3	17.8463	2	0	0	0	1	0	1	0	1	0	0.07	3.02	778	4.66	142	42.4	6.2	3.3	2.34	0.45	209	1.1	1.1	3.98	2.07	1.42	63	82.2	309	1.2	2.15	16.5	40.8	0.6	36	43	29	test
182	0	0	65	0	36	168.5	8.72404	1	0	1	0	0	0	0	0	1	0	0.2	2.93	630.7	4.34	128	43.1	4.17	2.6	1.23	0.22	235	5.8	1.42	4.48	2.62	1.36	61	91.6	158	1.16	1.68	17.7	42.6	0.7	43	43	29	test
246	1	0	50	0	1	247.2	33.6974	4	0	1	1	1	0	0	0	0	0	0.05	2.81	222.2	4.35	133	38.4	7.51	5.28	1.7	0.45	234	4	1.21	5.1	3.24	1.08	56	106.5	443	0.85	1.23	19.7	43.2	0.6	32	44	29	test
26	0	0	45	0	35	146	36.4384	4	0	1	0	0	0	0	0	0	0	0.26	2.98	313.5	5.33	175	43.9	6.31	3.55	2.13	0.52	209	1	1.12	3.98	2.15	1.18	50	112.24	387	1.13	1.39	9.3	42.1	0.62	40	44	29	test
198	0	0	69	0	12	176.2	12.2588	2	0	0	0	0	0	0	0	1	0	0.31	2.51	355	3.64	115	45.1	4.5	2.74	1.42	0.31	215	1.8	0.87	4.43	2.42	1.73	49	114.4	201	0.9	1.47	18.2	41.3	0.68	40	44	29	test
188	0	0	79	0	1.2	173.9	21.6216	3	0	0	0	0	0	1	0	1	0	0.41	2.13	178.6	3.9	123	47.6	4.29	2.82	1.13	0.26	212	7.5	0.37	5.21	2.3	1.87	71	69.5	324.7	1.35	1.88	12	37	0.6	42	45	29	test
255	1	1	69	0	12	225.9	30.1903	4	0	0	0	1	1	0	0	1	0	0.21	2.53	478	4.91	152	43.9	4.61	2.94	1.3	0.29	150	1.8	1.63	2.57	1.16	0.96	91	76.3	374	1.22	1.55	16	42.1	0.61	45	46	29	test
251	0	1	60	0	18	166.3	8.83945	1	0	1	0	0	0	0	0	1	0	0.74	6.06	1914	4.55	147	40.8	5.13	2.91	1.74	0.43	244	2.3	1.63	2.77	1.36	1.12	95	75	456	1.98	1.62	18.8	42	0.62	41	42	30	test
100	0	0	70	0	18	166.1	5.41842	1	0	1	0	1	0	0	0	0	0	0.24	3.4	143	4.96	150	40.4	8.12	6.25	1.34	0.45	255	5.4	1.31	4.07	2.33	1.31	54	43.39	196	1.08	1.59	16.5	49.6	0.65	39	43	30	test
217	0	1	61	0	36	216.9	19.0871	2	0	1	0	1	0	0	0	0	0	0.31	3.63	1570	6.08	192	40	8.53	4.91	2.94	0.55	272	1.4	1.4	7.55	5.41	1.51	94	75.6	497	1.43	2	15.4	52.5	0.55	40	43	30	test
67	1	0	68	1	10	203.9	65.179	4	1	0	0	0	0	0	0	1	0	1.13	3.72	1464	4.47	134	42.5	7.43	5.12	1.34	0.56	187	8.7	1.45	4.93	3.32	0.75	73	58.366	207	1.04	1.75	18.3	41.5	0.5	52	43	30	test
31	0	0	70	0	35	163.5	5.87156	1	0	0	0	0	0	0	0	0	0	0.873	4.45	315.8	5.13	138	41.1	10.58	7.98	1.19	1.31	227	3.7	0.74	3.56	2.52	1.28	76	69.5	204	1.19	3.61	26.7	38.5	0.6	38	45	30	test
150	0	0	67	0	36	150.7	3.71599	1	0	1	0	1	1	0	0	0	0	0.34	3.17	632.1	4.16	126	37.6	4.59	3.09	1.16	0.31	202	1.5	0.4	5.69	3.49	1.86	53	107.3	100	0.79	1.05	13.5	40.7	0.67	39	45	30	test
106	0	1	65	1	1	198.6	17.8248	2	0	0	0	1	0	0	0	1	0	0.56	3.48	168	4.75	161	40.3	7.24	4.01	2.32	0.88	176	8	0.8	4.88	2.15	2.54	82	66.492	359	1.31	2.39	17.3	44.8	0.64	42	45	30	test
175	0	0	73	0	12	164.8	7.28155	1	1	1	0	0	0	0	0	1	0	0.45	2.63	234.8	4.24	127	44.9	8.38	5.97	1.84	0.49	266	7.9	1.23	4.22	2	1.36	64	82.8	247.3	1.3	2.45	18.2	43.9	0.6	44	45	30	test
57	0	1	74	0	3	167.9	16.4979	2	0	1	0	1	0	0	0	1	1	0.22	3.39	493.4	4.48	144	45.6	12.31	9.66	1.8	0.82	285	1.7	1.43	4.17	2.47	1.06	59.1	94.74	358	1.23	1.45	12.5	44	0.59	35	46	30	test
101	0	1	65	0	8	187.4	8.32444	1	1	0	0	1	0	0	0	1	0	0.22	2.85	159	4.79	133	42.1	6.74	4.46	1.49	0.33	242	4.2	1.45	4.05	2.47	0.88	81	64.749	294	1.39	1.81	12.1	43	0.64	39	46	30	test
221	0	0	57	0	24	247.3	37.7275	4	0	1	0	0	0	0	0	0	0	0.29	3.03	1439	4.65	142	43.7	8.05	5.08	2.27	0.49	225	0.9	1.59	5.95	3.82	1.31	72	76.5	348	1.18	1.94	12	49	0.49	43	46	30	test
200	0	0	57	0	12	180.4	15.4656	2	0	0	1	0	0	0	0	1	0	0.29	3.03	1039	4.65	142	43.7	8.05	5.08	2.27	0.49	225	0.9	1.59	5.95	3.82	1.31	72	76.5	348	1.18	1.94	20.4	49	0.49	43	46	30	test
253	0	1	49	0	36	148.2	10.9987	2	0	0	0	0	0	0	0	0	0	0.2	3.2	643	4.14	138	43	5.92	4.4	0.98	0.39	155	0.9	0.91	4.02	2.59	1.12	69	112.7	281	1.1	1.39	10.2	46.6	0.62	35	47	30	test
234	1	1	40	1	6	260.9	20.0077	3	0	0	1	0	0	0	0	0	1	0.1	2.54	456.3	4.7	152	40.8	4.97	2.26	2.07	0.53	239	5.2	1.75	5.42	3.49	1.04	79	100.9	493	1.03	1.15	19.8	43	0.66	39	47	30	test
27	1	1	55	1	36	186.3	56.1997	4	1	1	0	1	1	1	0	1	0	0.14	3.52	459.6	5.31	159	44.9	6.04	3.64	1.77	0.52	187	2.5	0.99	3.2	1.63	1.08	58	132.8	250	1.01	1.49	11.9	45.7	0.66	45	47	30	test
55	0	1	78	0	48	259.9	21.8161	3	0	1	0	1	0	1	0	1	1	0.34	3.09	453.6	4.55	135	43.6	6.03	4.08	1.33	0.5	230	1	1.9	3.48	2.2	0.64	80	86	309	1.44	2.09	18.5	37.7	0.61	40	48	30	test
239	0	1	61	1	30	180.4	15.4656	2	0	1	0	0	0	0	0	0	1	0.4	3.12	253.1	5.11	156	45.2	7.01	3.47	2.19	0.68	234	14.4	1.24	5.05	3.15	1.58	75	99.6	343	0.9	1.17	15.8	44.6	0.64	43	48	30	test
265	0	0	64	1	12	182.8	20.733	3	0	0	0	0	0	0	0	0	0	0.34	4.36	1701	4.92	143	40.6	5.55	3.36	1.29	0.78	139	17.8	0.9	5.11	3.34	1.17	91	57.3	375	1.74	4.88	21.6	41	0.59	44	48	30	test
223	0	1	76	0	15	157.6	11.8655	2	0	1	0	0	0	0	0	0	0	0.45	6.11	319.5	4.36	130	42.6	3.29	1.4	1.4	0.41	194	0.24	0.84	3.94	2.32	1.41	108	61.2	211	2.06	2.5	16.9	35.2	0.67	38	49	30	test
224	0	0	78	0	1	184.8	9.68615	1	0	1	0	0	0	0	0	0	0	0.46	3.41	445	4.01	132	43.6	5.54	3.25	1.87	0.33	212	12.24	0.84	3.94	2.13	1.44	56.9	98.8	285	1.08	1.58	15.7	41.4	0.65	39	49	30	test
51	0	1	71	1	10	297.9	24.337	3	0	1	0	1	1	0	0	1	1	0.41	4.12	701.6	4.83	141	44.5	5.63	3.27	1.38	0.6	242	3.1	1.58	4.52	2.54	1.25	53	91.73	356	1.01	1.43	13.7	40.8	0.61	41	49	30	test
271	0	1	62	0	12	157.8	7.60456	1	0	0	1	0	0	0	0	0	1	0.15	2.7	132.8	4.34	141	47	5.23	2.96	1.44	0.54	244	2.2	1.21	2.26	1.09	0.9	60	126.9	222	1.3	2.43	16.8	44.3	0.65	40	50	30	test
269	0	1	53	1	36	221	15.0679	2	0	1	0	1	0	0	0	1	0	0.63	2.23	259.5	5.13	153	38.1	6.42	4.72	1.16	0.43	191	1.3	0.68	3.1	1.58	1.3	67	114	347	1.17	1.53	16.8	44.6	0.57	37	45	31	test
151	0	0	73	0	6	129.4	8.73261	1	0	1	1	1	0	0	0	0	0	0.41	2.72	134	4.19	134	42.1	9.99	6.64	2.37	0.73	168	1.6	1.62	3.85	2.48	1.28	75	70.1	333	1.44	2.33	12.4	37.5	0.55	45	46	31	test
116	1	1	46	1	36	187.1	34.527	4	0	0	1	0	0	0	1	1	1	0.16	2.39	683.5	5.44	164	43.4	6.42	4.14	1.64	0.52	267	6.9	1.56	4.85	1.25	1.15	93	80.1	308	1.33	1.38	11.7	43.2	0.67	44	47	31	test
46	0	1	59	1	6	250.9	4.26465	1	0	1	0	1	0	0	0	0	0	0.03	3.21	379.8	4.64	144	41.7	4.07	2.27	1.22	0.56	183	6.7	1.09	3.7	2.31	1	94	75.6	299	1.18	2.58	17.8	42.8	0.64	43	48	31	test
259	1	1	61	0	12	163	25.1534	3	0	1	0	1	1	0	0	1	1	0.14	2.82	613.8	5.39	159	42.7	12.09	6.95	4.13	0.84	283	1.6	1.95	3.01	1.64	0.76	94	75	356	1.78	1.62	9.1	40.7	0.66	41	49	31	test
185	0	1	54	0	12	136	4.11765	1	0	0	0	0	0	1	0	1	0	0.14	3.13	406.5	4.81	155	39.6	3.64	1.66	1.55	0.35	163	5.1	1.38	3.9	2.26	0.89	76	89.1	412	1.28	2.07	17.2	47.3	0.66	43	50	31	test
240	1	0	73	1	18	189.7	31.3653	4	0	1	0	0	0	0	0	0	0	0.25	2.91	1871	3.92	124	40.7	6.1	4.65	1.12	0.32	182	1.8	0.71	3.12	0.96	1.12	63	86.2	294	1.03	1.68	16.5	45.3	0.51	49	50	31	test
53	1	1	64	0	36	196.1	16.0122	2	0	1	1	1	0	0	0	1	1	0.26	3.89	123.5	4.51	149	43.9	6.59	3.92	1.85	0.55	287	2.7	1.22	4.16	2.4	1.12	75	96.2	331	1.36	1.29	11.5	42.9	0.61	44	52	31	test
45	0	0	62	0	12	168.1	39.7383	4	0	1	0	0	0	0	0	0	0	0.13	2.44	793.6	4.13	113	44.9	5.37	2.44	2.24	0.51	324	1	0.74	3.28	2	1.04	80	67.3	218	1.15	1.96	22.8	37.7	0.55	40	45	32	test
181	0	1	74	1	12	263.6	24.8483	3	0	1	1	1	0	1	0	0	0	0.14	3.91	420.2	4.97	155	49.4	6.33	3.4	2.22	0.47	145	2.5	2.36	3.9	2.28	0.83	77	87.2	386	0.99	1.7	16.8	38	0.58	41	45	32	test
232	0	0	53	1	30	174.9	21.498	3	0	1	0	0	0	0	0	0	0	0.25	2.96	1018	4.76	148	41.2	6.43	3.88	1.88	0.54	301	2.9	3.37	4.55	2.79	0.81	73	76.5	225	1	1.49	21	44.6	0.52	40	46	32	test
275	0	0	74	0	12	223	18.565	2	1	0	0	0	0	0	0	0	0	0.48	3.01	717.8	2.99	91	50	5.8	2.87	2.38	0.38	168	1.1	1.91	4.45	2.55	1.18	157	29.7	547	3.17	2.83	10.5	38.7	0.57	41	46	32	test
109	0	0	66	0	36	208.4	11.8522	2	0	0	0	1	1	0	0	0	0	0.13	3.07	305.7	4.08	126	40.9	5.62	3.37	1.83	0.26	169	3.1	0.59	3.14	1.31	1.55	57	98.3	201	1.08	1.35	23.5	46.3	0.52	44	46	32	test
220	1	0	67	0	48	199.8	21.3213	3	0	0	1	1	0	0	0	0	0	0.2	2.69	351.9	5.13	150	40.4	5.13	3.44	1.38	0.25	247	2.8	0.74	4.05	1.77	1.65	67	87	155.3	1.21	1.89	19.4	43	0.59	36	47	32	test
92	0	0	72	0	36	219.7	0.728266	1	0	0	0	0	0	0	0	0	0	0.74	2.61	180	3.93	122	38.5	8.03	4.41	3.11	0.39	192	1	2.06	3.61	1.9	0.8	52	41.195	271	1.15	1.67	13.6	45.4	0.59	39	47	32	test
40	0	0	76	1	15	181.3	19.4153	2	0	1	0	1	0	0	0	0	0	0.35	3.44	1996	3.4	105	42.6	4.75	2.47	1.69	0.36	196	0.5	1.25	4.23	2.21	1.17	108	45.7	277	1.74	3.13	29.6	38.7	0.61	39	47	32	test
105	0	0	70	0	36	143.9	13.5511	2	0	1	1	1	0	0	0	0	0	0.13	2.61	147.9	4.54	133	41.3	4.73	2.83	1.48	0.28	224	3.4	1.35	6.26	4.15	1.49	74	59.609	327	1.15	1.68	13.8	48	0.63	34	48	32	test
278	0	1	54	1	12	199.4	21.3641	3	0	1	0	0	0	0	0	0	0	0.15	2.22	568	5.07	159	40.7	6.6	3.8	2.02	0.63	210	1.3	3.31	3.25	1.54	1.45	76	99.7	279	1.14	1.2	9.1	44.1	0.57	44	50	32	test
111	0	1	69	1	12	171	27.7778	3	0	1	0	1	0	0	0	0	1	0.24	4.69	307.9	5.17	166	42.2	6.01	4.26	1.05	0.68	104	8.2	0.81	3.36	3.1	1.25	74	96.4	365	1.23	1.9	13.5	43.7	0.65	42	47	33	test
14	0	1	46	0	15	201.7	0.991572	1	1	0	1	0	0	0	0	1	0	0.09	2.93	79.6	5.25	157	38.2	5.8	3.68	1.55	0.52	159	1.2	3.14	4.97	2.93	0.65	80	95.4	515	1.09	1.95	8.4	42	0.64	39	48	33	test
56	1	1	63	1	9	278.5	32.6391	4	1	0	0	1	0	0	0	1	1	0.43	2.96	1466	3.62	108	45.8	6.97	4.74	1.48	0.46	221	1.8	1.21	3.78	2.23	0.85	86	83	408	0.96	1.98	9.4	36.2	0.61	44	49	33	test
146	1	0	75	0	18	193	20.1036	3	0	0	0	1	0	0	0	0	0	0.32	3.17	728.1	4.4	136	41.7	7.29	4.4	2.26	0.55	235	6	1.68	3.53	1.92	0.91	66	80.3	333	1.03	1.64	19.6	40.2	0.58	47	49	33	test
222	0	0	77	0	12	265.2	32.0513	4	0	1	0	1	0	0	0	0	0	0.29	2.17	547.8	4.09	133	43.1	6.8	3.26	2.86	0.46	236	0.9	1.67	4.05	2.07	0.85	57	95.7	309	1.14	1.46	19.7	44.3	0.59	38	46	34	test
47	0	1	69	1	12	182.7	18.1719	2	0	0	0	1	0	1	0	1	1	0.4	3.75	1601	5.38	163	46.5	8.5	5.27	2.57	0.51	213	2.2	0.9	4.37	2.59	1.38	79	89.5	320	1.46	2.13	14.5	40.5	0.48	40	46	34	test
162	0	1	58	1	12	143.1	14.6052	2	1	0	0	1	0	1	0	1	0	0.04	2.73	370.7	5.22	146	39.7	5.8	3.39	1.76	0.52	90	2.4	1.15	3.17	1.8	0.83	81	90.4	315	0.99	1.49	10.6	41.1	0.6	40	49	34	test
127	1	0	78	1	12	225.9	34.1744	4	0	1	0	1	0	0	0	0	0	0.12	2.8	1398	4.46	127	47.2	5.42	3.17	1.66	0.42	161	8.2	1.24	5.86	1.74	1.12	71	73.6	421	1.28	1.51	13.5	40.3	0.61	50	50	34	test
50	0	1	70	1	15	182.9	10.0601	2	0	1	1	1	0	0	0	0	0	1.12	3.93	2292	4.57	128	40.4	6.93	5.19	1.1	0.49	261	5.4	0.9	5.01	3.43	1.03	95	72	435	1.6	2.78	16.3	36.9	0.4	42	53	34	test
143	0	1	59	1	24	234.8	33.5605	4	0	0	0	1	0	0	0	1	1	0.07	2.1	1025.3	4.73	144	42.5	4.23	2.32	1.37	0.46	209	1	0.49	3.85	2.31	1.49	86	83.8	342	1.12	1.55	12.2	42	0.6	43	46	35	test
34	0	1	67	0	10	188	8.40426	1	0	0	0	0	0	1	0	1	1	0.26	2.81	563.1	5.15	159	40.1	8.42	4.8	3.06	0.47	309	1	1.93	5.13	3.34	1.12	67	103.9	322	1.12	1.41	17.5	44.3	0.6	41	49	35	test
133	1	0	70	0	15	275.6	31.0958	4	0	0	1	0	0	0	0	0	0	0.22	3.47	913.5	4.48	140	45.5	8.62	5.92	2.07	0.48	232	6.8	1.28	6.03	4.01	1.41	57	97.3	257	0.89	1.71	10.3	46.8	0.61	52	51	35	test
102	0	1	48	1	36	242.2	20.4789	3	0	1	1	1	0	0	0	1	1	0.12	2.57	485.8	5.2	171	43.9	7.61	4.27	2.63	0.51	196	2.5	3	4.16	2.26	0.82	73	57.646	510	1.31	1.59	18.2	42	0.62	40	53	35	test
174	1	1	74	0	24	219.5	19.6811	2	0	1	0	1	1	1	0	0	1	0.19	3.18	936.6	6.02	180	45.4	6.38	4.56	1.18	0.69	278	4.8	2.18	3.44	2.08	0.85	94	72.2	289	1.39	2.54	17.9	38	0.55	44	53	35	test
142	1	1	64	0	24	219.3	22.3438	3	0	0	0	0	0	0	0	0	0	0.03	2.24	328.3	4.76	161	44.7	5.12	2.56	2.06	0.39	265	12	1.24	3.14	1.19	1.27	72	101.7	377	1.2	2.67	14.2	41.5	0.64	40	55	35	test
274	1	0	70	1	1	176	46.1364	4	0	1	0	1	0	0	0	0	0	0.35	3.37	1329	4.13	134	41.2	4.32	1.83	2.18	0.23	209	1.5	1.78	3.74	1.4	1.37	68	79.4	309	1.37	2.14	16	42.3	0.57	50	52	36	test
44	0	1	77	1	36	224.8	18.6833	2	0	0	0	0	1	0	0	0	0	0.81	2.18	197.2	4.36	143	49.8	6.73	4.33	1.83	0.47	177	1	0.79	2.83	1.17	1.2	85	80.5	365	1.18	1.72	16.9	38.6	0.43	36	47	37	test
149	0	1	58	0	30	259.3	18.9742	2	1	1	0	1	0	0	0	1	1	0.13	2.96	606.9	4.81	148	41.2	5.98	3.63	1.76	0.45	288	3	2.13	4.45	2.28	1.05	65	119.2	356.2	0.83	1.41	18.5	45.7	0.55	43	52	37	test
164	0	1	50	0	36	174.7	3.14825	1	0	0	0	0	0	0	0	0	0	0.08	2.04	539.8	5.24	156	40.5	4.7	3.06	1.32	0.26	168	3.9	1.33	4.64	2.43	1.55	61	128.8	256	0.89	1.16	11.3	45.9	0.6	41	54	37	test
52	0	1	72	0	7	182.4	1.37061	1	0	1	0	0	0	0	0	1	1	0.39	3.34	602.3	4.4	148	45.5	5.21	3.06	1.49	0.46	216	1.2	0.9	4.26	2.5	1.3	67	107.1	326	1.1	1.24	11.2	39.5	0.54	43	55	38	test
62	1	1	81	0	24	179.8	36.2625	4	1	1	1	1	1	0	0	1	1	0.89	4.38	986.5	5.1	158	46.8	6.84	4.75	1.36	0.48	233	7.7	3.82	5.76	3.66	0.88	71	98.5	432	1.45	2.61	14.1	44.9	0.62	44	50	40	test
13	1	1	61	1	36	241.4	22.8666	3	0	1	0	1	0	1	0	1	1	0.16	2.88	886.7	5.23	149	47.7	5.24	2.28	1.84	0.9	236	1.5	1.09	3.82	1.77	1.58	83	87.2	305	0.99	1.87	12	45.1	0.55	46	51	40	test
61	0	1	50	1	12	185.4	21.3592	3	0	1	0	1	0	0	0	1	1	0.49	3.23	257.4	4.4	133	43.3	10.35	8.25	1.08	0.94	169	4.56	0.63	3	1.47	1.21	71	109	612	0.93	1.24	9.5	43.7	0.57	47	58	40	test
158	0	1	67	1	6	271.9	30.8569	4	0	1	1	0	0	0	0	0	0	0.12	2.78	1012.8	5.23	161	45.8	6.87	4.74	1.63	0.54	139	1	1.8	5.49	3.73	1.05	84	83.6	500	1.21	1.88	17.5	47.4	0.57	41	57	42	test
179	1	1	66	0	1.2	154.9	12.0723	2	0	1	0	0	0	0	0	0	1	0.88	3.69	556.9	4.81	148	45.5	6.49	4	1.78	0.75	234	4	2.15	4.81	3.36	0.84	64	115.8	303	1.15	1.88	18.2	39.1	0.55	48	60	43	test
11	0	1	62	0	13	200.5	28.4788	3	0	1	0	1	1	0	0	1	1	1.05	3.71	1356	4.64	147	46.5	8.23	6.63	1.07	0.45	173	4.3	1.14	3.26	1.57	1.28	118.8	56.18	392	1.65	1.68	19.5	46.8	0.52	46	61	46	test
82	0	1	53	1	3	250.3	15.1019	2	0	0	0	1	0	0	0	1	0	0.43	3.2	549.5	4.77	144	43.4	6.27	3.73	2.01	0.45	170	1.2	1	3.67	2.56	0.76	101	80.925	448	1.26	1.96	9.7	41.6	0.41	48	60	48	test
208	0	0	62	0	5	143.6	13.5794	2	0	0	0	1	0	0	0	0	0	0.37	2.76	328.3	4.59	137	40.8	6	3.49	2.01	0.38	249	4.8	1.21	3.41	2.05	0.96	59	95.2	223	1.18	2.13	18.2	50.3	0.59	39	52	40	test

## Sheet: TRAINING
ID	recurrence	gender	age	Age	Non paroxysmal AF	AF duration	left atrial area	Percentage	voltage grade	Diabetes	Hypertension	Hyperlipidemia	CAD	strok	OMI	OSAS	smoker	drink	DD	Fibrinogen	NTProBNP	RBC	HBG	RDW	WBC	Neutrophils	Lymphocytes	Monocytes	PLT	hsCRP	TG	TC	LDL	HDL	Cre	eGFR	EGFR	UA	Cys-C	β2-MG	Hcy	Albumin	LVEF	LAD	LADD	LV diameter	LV Systolic	split_value	APPLE
268	1	0	79	1	1	8	177.6	6.64414	1	0	0	0	1	0	0	0	0	0	1.17	3.35	1403	3.3	110	53.9	5.59	3.24	1.77	0.81	224	8	2.54	3.2	1.11	0.78	63	83.9	0	285	1.14	2.06	15.8	41	0.67	60	1	42	21	train	3
237	0	1	78	1	0	6	193.4	32.8852	4	1	1	0	1	0	0	0	0	0	0.27	2.21	712.9	3.96	129	47	5.75	3.22	1.71	0.7	135	0.9	1.06	3.69	2.13	1.06	74	94	0	278	1.15	1.56	16.5	43.3	0.7	39	0	36	24	train	1
272	1	0	67	1	0	36	173.4	27.3933	3	0	1	0	1	0	0	0	0	0	0.52	3.03	2116	4.45	131	41.5	4.49	1.93	2.04	0.4	219	2.1	0.7	3.55	1.79	1.42	66	82.4	0	307	1.17	1.52	10.2	39.4	0.67	32	0	41	26	train	1
168	0	1	62	0	0	36	176.2	12.2588	2	0	1	0	0	0	0	0	0	0	0.08	2.76	729.3	4.03	128	49.1	5.08	3.77	0.99	0.25	122	2.9	1.29	6.16	4.05	1.33	76	97.2	0	286	0.96	1.5	19.5	44.6	0.65	38	0	41	26	train	0
78	0	1	58	0	0	9	196	5	1	0	1	0	1	0	0	0	0	0	0.16	1.89	161	5.53	168	39.7	8.56	4.88	2.68	0.87	153	1.8	0.85	3.65	1.93	1.15	81	65.056	0	507	1.41	1.41	10.8	41.5	0.63	39	0	42	26	train	0
68	0	0	72	1	0	3	210.1	12.2799	2	0	1	1	0	0	0	0	0	0	0.52	2.89	751	5.46	163	40.6	8.68	5.79	1.99	0.63	307	1.2	1.16	5.45	3.58	1.24	84	67.527	0	280	1.72	2.28	10.5	46.4	0.64	40	0	43	26	train	1
120	0	0	58	0	0	24	153.9	12.1507	2	1	1	1	1	0	0	0	0	0	0.18	2.7	512.4	4.04	123	41.1	6.37	3.7	2.01	0.42	170	2.2	2.69	5.46	2.03	1.23	63	89.3	0	412	1.29	1.47	12.9	44	0.6	39	0	40	27	train	0
81	0	0	63	0	0	12	183.1	19.1699	2	0	1	0	1	0	0	0	0	0	0.22	2.8	372.5	5.42	157	40.8	9.26	6.59	2.09	0.48	342	1.6	2.17	5.07	3.37	1.04	63	50.219	1	383	1.18	1.55	13.8	45.5	0.62	43	1	40	27	train	2
70	0	0	84	1	0	6	180.6	8.69324	1	1	1	1	1	1	1	0	0	0	0.7	3.21	693.3	3.67	106	47.3	4.8	2.61	1.63	0.42	226	1.6	0.67	3.86	1.44	1.51	69	55.589	1	245	1.23	2.11	12.8	43.7	0.58	39	0	41	27	train	2
262	0	0	70	1	0	12	187.7	8.31113	1	0	1	0	0	0	0	0	0	0	12.44	2.38	567.8	4.68	149	45	6.2	3.63	2.12	0.39	263	3.3	1.09	5.13	2.83	1.75	69	77.9	0	263	1.21	2.23	17.8	48.5	0.65	39	0	43	27	train	1
58	1	0	50	0	0	12	231.2	12.1107	2	0	1	0	0	0	0	0	0	0	0.31	3	216.6	4.53	134	43.1	7.99	4.94	2	0.87	293	41.8	1.14	3.85	2.11	1.1	58	101.5	0	276	1.46	1.15	10.2	46.8	0.67	42	0	43	27	train	0
135	1	0	78	1	1	12	201.5	30.7196	4	0	0	0	1	1	1	0	0	0	0.68	4	646	4.44	136	43.3	4.26	2.39	1.44	0.31	168	6.9	1.07	4.61	2.85	1.15	74	70.4	0	325	1.39	2.96	16.5	43.7	0.58	43	1	44	27	train	3
226	0	1	54	0	0	24	168.3	8.7344	1	0	0	0	0	0	0	0	0	1	0.28	2.21	614.7	4.82	154	43	4.8	2.3	1.82	0.37	175	0.9	1.24	5.05	3.15	1.58	75	99.6	0	343	0.9	1.17	18	40.5	0.66	43	1	44	27	train	1
103	1	0	72	1	0	6	238.7	21.9941	3	1	1	0	1	0	0	0	0	0	1.24	3.46	1242	3.95	124	46.3	5.26	2.65	1.79	0.79	228	8	0.97	3.87	2.09	1.16	66	53.023	1	437	1.7	3.55	11.3	41.6	0.64	46	1	44	27	train	3
85	1	0	61	0	1	24	176.7	54.103	4	0	0	0	1	0	0	0	0	0	0.13	2.94	2066	3.91	121	46.6	6.23	4.34	1.31	0.46	205	6.2	1.58	4.81	3.39	1.01	58	46.47	1	363	1.61	1.51	13.2	42.7	0.64	42	0	45	27	train	2
32	1	0	69	1	1	24	220.9	50.2037	4	1	1	0	1	0	0	0	0	0	0.12	2.78	618	4.46	133	46.6	7.13	5.63	1.08	0.34	191	8	1.96	3.12	1.33	1.21	54	102.7	0	326	1.91	1.27	11.8	45.4	0.66	47	1	45	27	train	3
267	1	1	69	1	0	18	198.8	17.8068	2	0	0	0	0	0	0	0	0	1	0.33	2.4	478	4.99	162	51.5	7.73	5.1	1.95	0.6	218	1.3	0.74	3.98	2.34	1.22	75	95.8	0	315	1.09	1.29	17.2	39.9	0.61	40	0	46	27	train	1
21	0	0	58	0	0	4	220.2	11.8983	2	0	0	0	1	0	0	0	0	0	0.21	3.3	197.4	5.14	148	38.1	5.61	4.01	1.11	0.44	243	3.7	1.09	3.94	2.15	1.31	65	85.9	0	439	0.68	1.38	11.4	43.6	0.68	42	0	46	27	train	0
139	0	0	72	1	0	12	189.3	16.8516	2	0	0	0	1	0	0	0	0	0	0.35	3	856.2	4.85	146	42.9	7.3	5.5	0.97	0.7	220	2.8	1.26	4.32	1.98	1.15	75	69.5	0	339	1.46	3.76	18.7	38.9	0.66	37	0	47	27	train	1
216	1	0	72	1	1	15	241.5	33.6232	4	1	1	1	1	0	0	0	0	0	0.46	2.84	1175	4.56	146	44.6	6.3	2.91	2.56	0.74	230	5.2	1.5	3.65	1.66	1.12	71	73.2	0	486.9	1.19	3.05	17.8	45.5	0.54	46	1	48	27	train	3
64	1	0	77	1	1	36	254.8	13.3046	2	1	1	0	1	0	0	0	0	0	0.2	3.28	509	5.39	156	52.7	7.63	4.47	1.46	0.49	279	5.2	1.72	4.75	3.28	1.04	68	54.413	1	438	1.45	2.73	9.4	47.7	0.6	46	1	36	28	train	4
183	0	0	64	0	0	7.2	214.5	33.6131	4	0	0	0	0	0	1	0	1	0	0.2	3.35	467.1	3.49	110	42.8	3.88	2.14	1.1	0.48	159	4.7	0.97	3.24	1.74	0.84	73	74.5	0	544	1.37	2.72	17.8	38.1	0.61	38	0	40	28	train	0
74	0	1	81	1	0	30	187.8	6.76251	1	0	0	0	1	1	0	0	1	1	0.82	7.68	401.5	4.58	139	43.1	10.24	8.91	1.12	0.2	280	4.5	0.7	3.54	2.12	1.08	71	57.13	1	150	1.29	2.01	13	44.6	0.6	39	0	40	28	train	2
117	1	0	65	0	1	12	199.5	21.3534	3	0	0	0	0	0	0	0	0	0	0.29	2.72	526.1	4.12	129	46.6	3.39	1.7	1.34	0.3	248	8	0.58	4.05	2.2	1.64	57	97.3	0	193	1.03	1.13	14.6	49.5	0.59	46	1	42	28	train	2
18	0	1	73	1	1	72	246.3	8.24198	1	1	1	0	1	1	1	0	0	0	0.34	2.98	1071	4.43	130	45.1	7.01	4.53	1.74	0.68	241	0.8	0.98	3.68	2.35	1.35	67	106.5	0	405	1.14	1.63	8.6	37.8	0.59	48	1	42	28	train	3
30	1	1	80	1	1	72	217.5	43.5862	4	0	0	0	0	1	1	0	0	1	0.29	2.57	1019	4.38	150	43.9	6.84	3.61	2.26	0.54	211	1	0.81	4.94	2.92	1.24	85	74.5	0	284.8	1.07	2.43	12	36.1	0.62	52	1	42	28	train	3
273	1	1	70	1	0	1	167.3	29.2289	3	0	1	0	1	0	0	0	0	0	0.2	2.23	99.4	4.06	138	43.8	4.27	2.56	1.07	0.52	152	1.5	0.62	2.08	0.95	0.99	51	147.5	0	226	0.96	1.06	8.9	38.9	0.63	37	0	43	28	train	1
123	0	1	73	1	0	30	166.3	8.83945	1	0	1	0	1	0	1	0	1	1	0.39	3.56	288.6	5.77	158	45.4	13.87	12.06	0.93	0.85	282	8.6	2.09	5.6	2.82	1.01	97	70	0	444	1.4	1.63	12.5	39.6	0.59	41	0	43	28	train	1
36	1	0	68	1	0	15	205.2	24.4639	3	0	0	0	1	0	0	0	0	0	0.28	2.54	682.6	4.49	141	46.5	4.54	2.38	1.69	0.35	194	7.2	1.36	6.48	4.53	1.37	63	87.3	0	310	1.01	1.48	13.7	40.5	0.62	48	1	43	28	train	2
72	0	1	48	0	0	3	167.1	30.1616	4	0	0	1	0	0	0	0	0	0	0.14	3.54	438	5.48	149	40	6.27	4.76	0.92	0.54	159	5.8	1.51	5.64	3.69	1.14	84	67.34	0	348	1.09	2.02	15.9	48	0.68	34	0	45	28	train	0
155	0	0	70	1	0	6	153.6	5.98958	1	1	0	0	1	0	0	0	0	0	0.07	3.01	512.5	4.77	145	35.9	3.71	1.96	1.48	0.18	139	4	1.14	4.22	2.31	1.46	42	136.8	0	181	0.89	1.4	10.7	48.2	0.66	36	0	45	28	train	1
258	1	1	54	0	0	1	146.1	27.9945	3	0	0	0	1	1	0	0	0	0	0.16	2.6	421.5	4.31	152	44.9	5.25	3.37	1.36	0.46	174	0.9	0.93	5.64	2.9	2.3	72	104.6	0	288	1.09	1.41	18.2	48.2	0.6	42	0	45	28	train	0
110	0	0	65	0	0	24	156.9	7.64818	1	0	1	0	1	0	0	0	0	0	0.32	2.83	247.5	4.94	138	42.5	7.23	3.87	2.7	0.54	290	1.8	1.65	4.95	1.25	1.35	50	114.9	0	293	1.11	1.55	12.8	47.8	0.67	42	0	45	28	train	0
229	0	1	71	1	0	18	137	4.08759	1	1	0	0	1	0	0	0	0	0	0.17	2.9	226.3	4.71	151	44.4	4.13	2.13	1.47	0.47	166	4.2	0.99	3.77	1.54	1.78	76	93.4	0	332	1.06	1.61	19.5	46.8	0.64	38	0	47	28	train	1
130	0	0	57	0	0	12	145.1	14.4039	2	0	0	0	0	0	0	0	0	0	0.13	3.04	153.2	4.16	119	39.1	4.2	1.89	1.72	0.27	230	1.6	0.72	4.85	2.91	1.42	53	109.5	0	281	1.07	1.32	11.8	42.4	0.65	40	0	47	28	train	0
54	0	0	70	1	0	60	220.7	17.2633	2	0	1	0	1	0	0	0	0	0	0.38	4.82	274.3	4.03	126	44.1	6.6	4.22	1.67	0.58	187	4.8	0.78	3.55	1.59	1.61	52	107	0	197	0.93	1.3	12.8	44	0.66	45	1	47	28	train	2
79	0	1	40	0	0	1	221.7	1.93956	1	0	0	0	0	0	0	0	1	1	0.22	2.34	728	5.56	169	41.4	8.37	4.4	3.06	0.69	248	1.53	1.83	4.3	2.92	0.89	100	79.867	0	521	0.95	1.45	11.2	48.3	0.58	38	0	48	28	train	0
276	0	0	58	0	0	36	212	16.0377	2	0	0	0	1	0	0	0	0	0	0.17	2.66	856	4.81	144	39.1	5.83	3.15	2.05	0.42	215	4.5	1.59	4.75	2.91	1.34	49	120.7	0	243	0.97	1.38	16.6	40	0.63	40	0	48	28	train	0
195	0	0	72	1	1	120	176.6	32.6161	4	0	1	0	1	1	1	0	1	0	0.46	2.84	1455	4.56	146	44.6	6.3	2.91	2.56	0.74	230	5.2	1.5	3.65	1.66	1.12	71	73.2	0	486.9	1.19	3.05	18.8	45.5	0.54	46	1	48	28	train	3
125	0	1	74	1	0	5	144.2	7.14286	1	1	1	0	0	0	0	0	0	0	0.32	2.94	135.2	4.52	135	42.5	4.33	2.02	1.71	0.38	224	1.1	1.38	4.75	1.46	1.36	66	77.6	0	411.7	2.84	3.82	14.1	39.9	0.6	43	1	41	29	train	2
196	0	1	61	0	0	1.2	173.7	10.3627	2	1	1	1	1	0	1	0	1	0	0.31	3.63	1550	6.08	192	40	8.53	4.91	2.94	0.55	272	1.4	1.4	7.55	5.41	1.51	94	75.6	0	497	1.43	2	19.5	52.5	0.55	40	0	43	29	train	0
203	0	0	65	0	0	24	169	5.32544	1	0	0	0	0	0	0	0	0	0	0.2	2.93	637.4	4.34	128	43.1	4.17	2.6	1.23	0.22	235	5.8	1.42	4.48	2.62	1.36	61	91.6	0	158	1.16	1.68	16.1	42.6	0.7	43	1	43	29	train	1
104	0	1	63	0	0	12	182.9	15.2542	2	1	0	0	1	0	0	0	0	0	0.25	2.96	1809	4.43	126	41	3.91	1.86	1.73	0.23	152	2.9	0.91	4.14	2.77	0.77	64	51.361	1	324	0.96	1.64	10.7	35	0.58	44	1	43	29	train	2
219	0	0	69	1	1	30	187.3	34.4901	4	0	1	0	0	0	0	0	0	0	0.31	2.51	848	3.64	115	45.1	4.5	2.74	1.42	0.31	215	1.8	0.87	4.43	2.42	1.73	49	114.4	0	201	0.9	1.47	21.6	41.3	0.68	40	0	44	29	train	2
266	0	0	54	0	0	30	149.9	13.0087	2	1	1	0	0	0	0	0	0	0	0.18	2.52	168.1	3.73	112	40.7	5.97	3.75	1.75	0.4	245	1.8	0.59	4.66	2.58	1.49	49	122.7	0	218	0.8	1.12	19.4	42	0.67	32	0	45	29	train	0
19	0	0	65	0	0	14	121	2.97521	1	0	1	1	1	1	1	0	0	0	0.09	2.68	342.9	4.82	149	39	5.64	3.62	1.61	0.37	147	1	3.11	5.67	3.42	1.15	55	102.4	0	266	1.07	1.48	12.4	44.6	0.61	35	0	45	29	train	0
270	0	0	71	1	0	6	208.5	11.8465	2	0	0	0	1	0	0	0	0	0	0.39	2.98	459.2	4.21	126	43.1	4.12	2.22	1.43	0.31	165	2.5	2.97	5.12	3.47	1.45	80	65.4	0	309	1.32	1.51	18.8	42.4	0.64	35	0	45	29	train	1
209	0	0	79	1	0	30	198.7	17.8158	2	0	1	0	1	0	0	0	0	0	0.41	2.13	178.6	3.9	123	47.6	4.29	2.82	1.13	0.26	212	7.5	0.37	5.21	2.3	1.87	71	69.5	0	324.7	1.35	1.88	10.5	37	0.6	42	0	45	29	train	1
197	0	0	62	0	0	2.4	161.3	9.67142	1	0	1	0	0	0	0	0	0	0	0.31	3.23	210.7	4.08	131	39.1	3.92	2.06	1.44	0.31	202	6.6	1.85	4.6	2.78	1.54	64	87	0	286	0.96	1.62	15.8	47.7	0.67	42	0	45	29	train	0
141	0	0	58	0	0	1	149	6.44295	1	0	1	0	1	0	0	0	0	0	0.06	2.86	409.4	5.25	158	39.6	4.85	3.05	1.18	0.32	205	2.1	1.23	4.54	2.54	1.26	52	101.1	0	285	0.89	1.35	10.2	41.5	0.66	38	0	46	29	train	0
177	0	0	70	1	0	60	247.1	33.711	4	0	1	0	0	0	1	0	1	0	0.21	2.32	171.3	4.21	131	42.7	4.61	2.38	1.81	0.37	196	0.9	1.15	4.61	3.17	1.09	49	114.8	0	237	0.99	1.25	15.8	43.7	0.63	40	0	46	29	train	1
250	0	0	63	0	0	30	263.4	24.8671	3	0	0	0	0	0	0	0	0	0	0.34	2.61	95.4	4.05	117	40.2	4.09	2.86	0.91	0.28	254	2.3	1.32	5.75	3.46	1.56	49	118	0	199	0.81	0.99	16.8	41	0.66	40	0	47	29	train	0
83	1	0	70	1	0	36	231.1	17.6547	2	0	0	0	0	0	0	0	0	0	0.16	1.86	343.4	3.54	116	43.2	3.36	2.11	1.06	0.18	181	1.8	0.62	3.2	1.24	1.81	54	43.785	1	226	0.99	1.36	11.9	44.2	0.59	48	1	47	29	train	3
3	1	1	72	1	1	36	250.4	9.86422	1	0	1	0	1	0	0	0	0	1	0.37	2.76	451.7	5.4	161	42.4	4.95	2.66	1.86	0.33	194	1	1.16	4.6	2.76	1.17	68	105.2	0	498	1.2	1.56	12.7	41.1	0.59	50	1	47	29	train	3
171	1	1	80	1	0	36	189.6	31.3819	4	0	0	0	0	0	0	0	1	0	0.54	2.38	1352.4	4.69	138	45.4	9.74	7.52	1.55	0.69	264	6.6	1.85	3.31	1.55	1.09	98	67.8	0	270	1.34	3.45	14.2	36.7	0.6	45	1	48	29	train	2
86	0	0	66	1	0	24	174.9	9.66266	1	0	1	0	1	1	0	0	0	0	0.86	2.29	210.8	3.26	108	44.3	5.82	2.95	2.3	0.46	161	1	1.29	3.7	2.42	1.01	60	48.103	1	461	1.28	1.72	11.9	41.3	0.69	38	0	52	29	train	2
113	0	1	64	0	0	12	241.3	33.6511	4	0	0	0	1	0	0	0	1	1	0.28	3.85	811.8	5.7	173	43.7	8.1	5.16	2.05	0.76	205	5.1	1.58	4.65	1.32	1.45	111	61.3	0	453	2.37	3.68	13.2	41.1	0.68	44	1	54	29	train	1
90	0	1	51	0	1	15	170.4	6.80751	1	1	1	0	1	0	0	0	0	1	0.14	2.85	506.9	4.95	155	40.8	5.92	3.34	1.73	0.7	169	2.4	1.22	4.09	2.65	0.87	73	58.468	1	398	1.06	1.28	15.2	42.9	0.59	39	0	40	30	train	2
128	0	0	73	1	0	1	204.5	24.0098	3	1	1	0	1	0	0	0	0	0	0.22	3.31	1778.6	4.03	120	44.8	6.29	4.26	1.59	0.33	249	1.11	0.94	4.21	2.41	1.34	93	54.5	1	382	1.28	2.79	13.9	39.1	0.54	42	0	44	30	train	2
256	1	0	83	1	1	36	214.2	22.9225	3	0	0	0	1	1	0	0	0	0	0.18	2.82	313.3	4.59	140	43.6	5.76	3.72	1.56	0.43	260	1.6	1.95	3.22	1.66	0.76	56	96	0	182	1.16	1.71	10.5	43	0.56	42	0	44	30	train	2
63	0	1	67	1	1	12	239.2	32.0234	4	0	1	0	1	0	1	0	0	0	0.35	2.47	479.8	3.93	128	43.5	5.9	4.67	0.8	0.42	158	18	1.86	4.11	2.39	0.96	80	88.9	0	317	1.28	1.78	14.8	38.7	0.63	43	1	44	30	train	3
172	1	0	65	0	1	24	221.9	24.9662	3	0	0	0	0	0	0	0	1	0	0.14	2.62	456.8	5.15	157	45.1	5.06	3.15	1.48	0.73	282	5.3	2.46	4.58	2.8	0.9	55	102.1	0	411	1	1.24	18.4	49.5	0.57	45	1	44	30	train	2
114	0	1	65	0	1	12	216.9	19.0871	2	0	1	1	1	0	0	0	1	1	0.11	2.16	700.8	4.53	141	43.8	5.25	2.63	1.92	0.43	165	1	2.29	4.83	3.17	0.88	72	101	0	428	1.13	1.34	16.8	40.4	0.68	45	1	44	30	train	2
279	1	0	67	1	1	36	215	43.3953	4	1	1	1	0	0	0	0	0	0	0.12	2.38	518.4	4.17	134	41	4.69	2.44	1.75	0.39	234	5	1.3	5.38	4.27	0.98	69	78.5	0	279	1.05	1.35	13.8	43	0.57	47	1	44	30	train	3
243	0	0	66	1	0	6	219.6	19.6721	2	0	1	0	0	0	0	0	0	0	0.55	2.35	2778	4.29	134	44.5	4.27	1.94	1.88	0.34	142	2.8	1.38	3.28	1.71	0.88	77	68.9	0	429	1.24	7.31	17.5	41.3	0.58	47	1	44	30	train	2
238	0	0	66	1	0	12	201.3	30.7501	4	0	0	0	1	0	0	0	0	0	0.25	3.81	356	3.76	108	34.7	7.16	4.7	1.88	0.35	198	3.9	1.37	4.14	2.29	0.98	67	81.3	0	328	1.26	1.9	18.8	33.8	0.61	38	0	45	30	train	1
28	0	0	70	1	0	56	182.5	15.8904	2	0	0	0	1	0	0	0	0	0	0.3	2.64	348.6	4.58	138	42.7	6.5	3.18	2.52	0.52	215	0.5	1.47	4.18	1.98	1.7	62	87.3	0	300	1.21	1.87	15.7	38.9	0.64	40	0	45	30	train	1
41	1	0	78	1	0	8	218.5	27.0481	3	1	1	0	1	0	0	0	0	0	0.36	2.92	318.7	3.98	123	49.9	4.96	2.79	1.77	0.32	189	1.2	0.6	2.94	1.26	1.37	67	78.6	0	257	1.16	1.68	17.8	37.8	0.63	49	1	45	30	train	2
5	0	1	64	0	0	2	225.6	3.19149	1	0	1	0	1	0	0	0	0	1	0.22	2.85	834.9	4.85	149	42.1	7.06	3.5	2.59	0.41	204	0.8	1.32	3.31	1.55	1.05	63.6	100.01	0	392	1.2	1.55	8.8	37.4	0.64	39	0	46	30	train	0
38	0	0	73	1	0	6	177.8	29.7525	3	0	1	0	1	0	0	0	0	0	0.5	3.56	181.1	3.55	112	44.7	6.74	4.49	1.7	0.47	316	1	1.49	5.97	3.83	1.48	49	113.6	0	222	1.23	1.65	10.6	45.5	0.65	40	0	46	30	train	1
15	1	1	53	0	0	24	151.4	40.3567	4	0	0	0	1	0	1	0	0	0	0.15	2.63	299.3	4.75	150	43.7	4.22	1.38	2.11	0.44	208	1	0.99	1.84	0.7	1	79	94.6	0	288	1.94	1.33	11.5	37.5	0.63	45	1	46	30	train	1
260	0	0	67	1	0	36	151	6.29139	1	0	0	0	0	0	0	0	0	0	0.18	2.61	266	3.3	110	53.9	5.29	3.14	1.66	0.41	174	1	0.57	2.73	1.55	0.85	91	59.3	1	375	1.79	4.88	16.8	45	0.57	37	0	47	30	train	2
236	0	0	61	0	0	7	275.4	31.1184	4	1	1	0	0	0	0	0	0	0	1.3	4.91	777	4.52	143	43.9	8.64	5.11	2.92	0.43	308	3.83	0.85	3.46	1.95	1.04	60.4	97.8	0	412	1.01	1.58	15.8	43.3	0.63	37	0	47	30	train	0
227	0	0	57	0	0	36	214.6	33.5974	4	0	0	0	0	0	0	0	0	0	0.43	3.14	673	4.01	132	43.6	5.54	3.25	1.87	0.33	212	2.24	0.84	3.94	2.12	1.41	56.9	98.8	0	285	1.08	1.58	19.5	41.4	0.58	42	0	47	30	train	0
29	0	1	55	0	1	21	212.6	17.921	2	0	0	0	1	1	1	0	0	0	0.17	2.71	2073	4.91	149	37.1	6.57	5.21	0.95	0.35	214	0.5	1.31	4.25	2.6	1.12	57	136.1	0	275	1.16	1.72	17.9	43.5	0.56	36	0	48	30	train	1
160	0	0	56	0	1	24	154.2	18.8716	2	1	0	0	0	0	0	0	1	0	0.42	4.58	393.4	4.47	123	37.3	5.87	2.75	1.6	0.27	264	1.2	1.17	3.54	2.15	1.04	75	73.6	0	211	1.03	2.06	12.9	39.2	0.68	39	0	48	30	train	1
97	0	1	68	1	0	18	142.8	4.48179	1	0	1	1	1	0	0	0	1	1	0.29	3.27	154.3	4.75	151	42.8	6.51	4.05	1.77	0.39	228	4	2.19	3.04	1.55	0.75	68	53.905	1	405	1.03	1.36	12.8	47.2	0.6	41	0	48	30	train	2
35	0	1	74	1	0	18	263.7	36.898	4	0	0	0	1	0	0	0	1	0	0.28	1.82	1556	3.85	105	46.2	4.18	1.74	1.88	0.43	213	1	1.09	3.55	1.4	1.82	68	104.8	0	285	1.41	1.55	16.6	36.5	0.65	42	0	48	30	train	1
163	0	1	70	1	1	12	260.8	16.181	2	0	0	0	0	0	0	0	0	1	1.04	3.91	449.3	5.01	141	44.6	7.21	3.52	3.02	0.53	110	2.1	1.57	4.02	2.79	0.9	140	46.1	1	624	1.8	3.95	15.2	40.5	0.68	43	1	48	30	train	4
211	0	0	74	1	0	1	224.9	14.8066	2	0	0	0	1	1	0	0	0	0	0.8	3.28	430.5	4.14	117	41.5	3.88	2.37	1.15	0.32	230	0.9	0.91	3.56	2.13	1.07	50	112.5	0	252	1.06	1.69	16.6	39.9	0.7	45	1	48	30	train	2
190	0	0	74	1	1	1.2	260.7	24.2424	3	0	1	0	0	0	1	1	1	0	0.8	3.28	430.5	4.14	117	41.5	3.88	2.37	1.15	0.32	230	0.9	0.91	3.56	2.13	1.07	50	112.5	0	252	1.06	1.69	16.9	39.9	0.7	45	1	48	30	train	3
231	1	1	72	1	0	24	204.4	24.0215	3	0	0	0	1	1	0	0	1	1	0.52	2.5	661.4	5.61	153	44.7	6.74	3.41	2.53	0.67	225	0.51	1.31	2.8	1.25	0.86	77	91.8	0	293	1.29	2.01	18.2	38.2	0.67	46	1	48	30	train	2
213	0	1	63	0	0	12	158.9	7.55192	1	0	0	0	0	0	0	0	0	1	0.1	1.89	121.5	5.14	158	40	7.69	4.41	2.23	0.67	248	0.9	6.69	7.16	0.99	2.34	76	94.6	0	417.5	1.27	1.97	9.1	48.3	0.6	37	0	49	30	train	0
192	0	1	63	0	0	4.8	275.3	31.1297	4	0	1	0	0	0	0	0	0	1	0.1	1.89	518.9	5.14	158	40	7.69	4.41	2.23	0.67	248	0.9	6.69	7.16	0.99	2.34	76	94.6	0	417.5	1.27	1.97	27.4	48.3	0.6	37	0	49	30	train	0
112	0	0	68	1	0	36	167.5	29.194	3	0	1	0	1	1	0	0	0	0	0.22	3.64	856.3	4.35	131	46.4	7.67	6.33	0.88	0.28	220	1.8	0.86	3.11	1.24	1.48	50.8	95	0	415	0.87	2.12	12.6	42.2	0.66	39	0	49	30	train	1
145	0	1	57	0	0	30	159.9	6.12883	1	0	0	0	0	0	0	0	0	0	0.37	2.29	901.2	4.84	142	37.8	4.66	2.42	1.73	0.36	178	1.8	0.93	3.87	2.63	0.86	77	95.2	0	352	1.2	1.91	10.5	41	0.67	40	0	49	30	train	0
84	0	0	74	1	0	6	230.7	6.67534	1	0	1	0	1	0	0	0	1	0	0.44	2.96	441.7	4.42	137	47	4.66	3.2	1.08	0.3	252	1.2	5.87	5.8	2.9	0.87	78	60.487	0	327	1.59	2.22	10.6	44.7	0.59	43	1	49	30	train	2
122	1	1	54	0	1	18	263.5	20.3036	3	0	0	0	1	0	0	0	1	1	1.03	2.63	307.3	4.94	161	45.1	4.62	2.44	1.71	0.41	260	5.5	1.36	5.47	3.37	1.56	65	117.2	0	411	0.99	1.35	8.2	45.7	0.62	44	1	49	30	train	2
98	0	1	48	0	0	12	162.3	12.939	2	0	0	0	0	0	0	0	0	0	0.19	2.47	418.5	4.68	153	39	5.38	3.34	1.64	0.3	210	3.2	0.73	3.65	2.48	1	57	45.939	1	311	0.96	1.1	11.5	45.5	0.61	38	0	50	30	train	1
4	0	1	69	1	0	1	209	11.1005	2	0	1	0	1	0	1	0	0	0	0.32	2.24	151.3	3.92	132	47	5.49	2.95	2.18	0.31	121	0.8	1.28	3.56	1.77	1.52	76	93.6	0	349	1.29	1.49	10.9	42.4	0.55	41	0	51	30	train	1
214	0	1	60	0	0	24	172	27.6163	3	0	1	0	0	0	0	0	0	0	0.66	3.14	1781	3.93	123	43.2	4.71	2.95	1.38	0.34	147	5.3	2.35	3.96	2.33	0.86	64	116.8	0	409	1.19	1.77	16.8	44.8	0.65	45	1	53	30	train	1
193	0	1	60	0	1	3.6	193.8	41.0733	4	0	0	0	0	0	0	0	0	0	0.66	3.14	229.5	3.93	123	43.2	4.71	2.95	1.38	0.34	147	5.3	2.35	3.96	2.33	0.86	64	116.8	0	409	1.19	1.77	18	44.8	0.65	45	1	53	30	train	2
87	0	1	59	0	1	36	246.3	16.4028	2	1	1	0	1	1	1	0	0	0	0.4	3.4	345.7	5.52	169	42.7	10.73	6.24	3.18	0.68	191	1	1.18	2.5	1.17	0.93	141	112.777	0	550	2.75	4.17	10.5	49.3	0.62	38	0	42	31	train	1
8	1	0	73	1	0	4	155.4	28.314	3	0	1	0	0	0	0	0	0	0	0.243	2.49	124.5	4.33	137	43.8	7.6	3.65	1.26	0.47	245	1.4	5.45	2.39	3.23	1.57	73	71.9	0	436	1.06	2.1	20.3	43.5	0.61	41	0	43	31	train	1
157	0	0	68	1	0	20	197.8	31.7998	4	0	0	0	1	0	0	0	0	0	0.24	2.65	1934	4.92	139	38	3.32	1.34	1.6	0.28	184	2.9	1.9	4.55	1.95	0.99	52	108.6	0	227	1.09	1.58	18.2	36.9	0.62	37	0	44	31	train	1
42	0	0	75	1	0	9	140.9	36.8346	4	0	1	0	1	1	0	0	0	0	0.33	2.75	229.6	4.18	131	40.8	4.19	2.41	1.19	0.37	204	1.2	1	4.16	2.43	1.05	52	105.5	0	182	0.97	1.4	14.8	42.6	0.59	37	0	45	31	train	1
6	1	1	69	1	1	12	213.8	38.6342	4	0	1	0	1	0	0	0	1	1	0.35	2.9	1598	4.96	142	46.1	5.45	3.28	1.5	0.5	238	2.8	1.31	4.74	2.87	1.11	104	65.4	0	465	1.21	3.4	11.8	41.7	0.67	40	0	45	31	train	2
257	0	1	78	1	1	1	172.9	21.7467	3	0	0	1	0	0	0	0	1	0	0.6	2.55	2994	3.27	118	53.1	4.23	2.56	1.24	0.39	142	2.7	0.57	2.73	1.55	0.85	84	81.5	0	353	1.39	2.25	16.6	41	0.62	43	1	45	31	train	3
241	0	0	57	0	0	8	221.9	24.9662	3	0	0	0	0	0	0	0	0	0	0.13	2.42	785	4.55	139	39.3	6.99	4.57	1.76	0.52	272	0.9	2.4	5.23	3.02	1.18	52	113.3	0	223	0.98	1.3	17.8	43.2	0.57	37	0	46	31	train	0
99	0	1	72	1	0	30	146.3	6.49351	1	0	0	0	1	1	0	0	1	1	1.53	3.72	175.7	3.26	112	41.6	5.64	3.87	1.19	0.43	247	4.8	0.98	3.27	1.57	1.33	67	53.86	1	450	1.32	1.59	10.6	41.7	0.62	44	1	46	31	train	3
166	0	0	71	1	0	24	173.8	5.17837	1	0	1	0	1	0	1	0	1	0	0.14	2.13	488.5	4.67	144	40.3	5.47	2.68	2.27	0.37	229	4.9	3.36	5.24	3.14	0.88	73	72	0	469	1.03	1.86	11.7	46.3	0.6	46	1	46	31	train	2
23	0	0	70	1	1	75	178.3	19.6859	2	0	1	0	1	0	0	0	0	0	0.29	3.81	472.9	4.42	136	41.1	3.55	1.81	1.34	0.32	245	1.5	1.5	4.98	3.06	1.24	80	65.4	0	385	1.44	2.5	23.1	40.1	0.58	49	1	46	31	train	3
121	0	1	62	0	0	12	184.5	9.7019	1	0	1	0	1	0	0	0	0	1	0.15	3.68	149.9	4.84	150	40.8	6.62	5.26	0.84	0.48	204	2.6	0.8	2.78	1.44	0.96	67	109.9	0	299	1.32	1.42	24.5	46.2	0.63	39	0	47	31	train	0
210	0	1	68	1	1	12	157.6	20.1777	3	0	1	0	1	0	0	0	0	0	0.21	3.2	678	4.7	135	45	6.26	4.11	1.59	0.39	207	0.8	1.07	4.39	1.65	1.8	57	91.8	0	364.5	0.94	0.97	15.8	43.7	0.66	42	0	49	31	train	2
189	0	1	68	1	1	3.6	153.1	26.7146	3	0	1	0	0	0	1	0	1	0	0.21	3.2	356	4.7	135	45	6.26	4.11	1.59	0.39	207	0.8	1.07	4.39	1.65	1.8	57	91.8	0	364.5	0.94	0.97	19.7	43.7	0.66	42	0	49	31	train	2
225	0	1	67	1	0	24	266.4	20.0826	3	0	1	0	1	0	0	0	0	0	0.22	2.02	775	4.42	140	44.3	6.58	3.68	2.29	0.45	224	0.41	1.26	3.3	1.73	1.18	62	122.3	0	469	1.08	1.44	27.4	40.3	0.69	44	1	49	31	train	2
206	0	1	54	0	0	30	238.7	21.9941	3	0	0	0	1	0	0	0	0	0	0.14	3.13	406.5	4.81	155	39.6	3.64	1.66	1.55	0.35	163	5.1	1.38	3.9	2.26	0.89	76	89.1	0	412	1.28	2.07	18.5	47.3	0.66	43	1	50	31	train	1
230	1	1	69	1	1	18	225.9	34.1744	4	1	1	1	0	0	0	0	0	1	0.19	2.5	346	5.52	174	52.9	6.34	3.85	1.76	0.58	237	3.5	1.77	5.66	3.48	1.93	70	101.2	0	460	1.16	1.83	15.8	45	0.54	42	0	51	31	train	2
187	0	0	62	0	0	4.8	204.2	24.0451	3	0	1	0	0	0	1	0	1	0	0.37	2.76	267	4.59	137	40.8	6	3.49	2.01	0.38	249	4.8	1.21	3.41	2.05	0.96	59	95.2	0	223	1.18	2.13	19.4	50.3	0.59	39	0	52	31	train	0
137	1	1	75	1	1	48	195.3	36.6615	4	1	1	0	1	1	0	0	0	0	0.18	3.51	1138	4.9	140	44.1	6.3	3.6	1.9	0.58	233	5.7	2.1	4.14	2.6	1.03	67	106.5	0	333	1.35	2.04	17.8	43.3	0.58	50	1	52	31	train	3
215	0	1	74	1	1	10	167.7	29.1592	3	0	1	0	1	0	0	0	1	1	0.29	3.54	894	4.89	157	42.3	5.63	3.11	1.8	0.56	205	4.1	1.07	4.39	1.55	1.7	68	104.6	0	156	1.06	1.63	17.7	37	0.6	42	0	53	31	train	2
248	0	1	73	1	0	12	157.9	11.8429	2	1	1	1	1	0	0	0	0	1	0.31	2.02	879	4.37	147	46.6	4.71	2.77	1.45	0.46	228	0.9	0.98	4.07	2.42	1.16	59	124.3	0	420	1.08	1.2	17.2	42	0.44	43	1	53	31	train	2
202	0	1	74	1	1	36	153.3	6.197	1	0	1	0	1	0	0	0	0	0	0.14	3.91	420.2	4.97	155	49.4	6.33	3.4	2.22	0.47	145	2.5	2.36	3.9	2.28	0.83	77	87.2	0	386	0.99	1.7	21.8	38	0.58	41	0	45	32	train	2
263	0	1	77	1	1	36	245	20.2449	3	0	0	0	1	1	0	0	1	0	0.25	2.16	645.9	3.28	102	47.2	3.81	2.68	0.68	0.41	146	1.5	0.87	2.99	1.4	1.11	97	69.4	0	405	1.49	2.44	15.4	41.9	0.59	40	0	46	32	train	2
39	0	0	45	0	0	6	227.7	10.2767	2	0	0	0	1	0	0	0	0	0	0.14	2.49	237.3	4.83	151	44.2	6.54	3.58	2.08	0.65	242	1.2	0.91	4.6	2.7	1.23	80	96.8	0	363	1.03	1.47	16.1	46.4	0.62	41	0	46	32	train	0
277	1	1	73	1	1	24	214	30.1869	4	1	1	0	0	0	0	0	1	0	0.52	3.38	976	5.24	153	49.6	4.32	2.11	1.15	0.78	115	5.1	0.7	3.55	1.76	1.49	64	112.6	0	172	1.37	2.89	18.2	37.4	0.62	42	0	46	32	train	2
249	0	0	87	1	0	12	184.6	9.69664	1	0	0	0	1	0	0	0	0	0	1.31	3.41	329.5	3.71	112	41.9	7.19	5.33	1.37	0.38	172	8.4	0.83	3.29	1.45	1.76	56	94	0	182	1.16	1.71	15.8	34.4	0.66	44	1	46	32	train	2
199	0	0	67	1	0	24	165.3	17.8463	2	0	1	0	0	0	1	0	1	0	0.2	2.69	251.9	5.13	150	40.4	5.13	3.44	1.38	0.25	247	2.8	0.74	4.05	1.77	1.65	67	87	0	155.3	1.21	1.89	21	38	0.59	36	0	47	32	train	1
69	0	1	73	1	1	18	292.1	24.8203	3	0	0	1	1	0	0	0	1	1	0.53	2.98	420.7	4.04	138	45	6.25	4.37	1.38	0.43	254	1.4	1.09	5.22	3.14	1.49	71	57.215	1	316	1.14	1.99	13.2	44	0.54	40	0	47	32	train	3
17	1	0	73	1	0	24	251.4	13.564	2	1	1	0	1	0	0	0	0	0	0.25	3.45	187.1	4.96	150	52.8	8.02	5.35	2.13	0.48	218	1	1.09	3.85	1.94	1.45	70	74.9	0	325	1.02	1.89	15.4	42.9	0.62	42	0	47	32	train	1
43	0	1	59	0	0	36	178.4	9.5852	1	0	0	0	1	0	0	0	1	1	0.27	3.14	443.1	4.44	144	45.6	5.91	3.33	1.77	0.47	226	1.6	1.8	2.99	1.35	0.9	87	82.4	0	476	1.12	1.52	14.2	43	0.65	35	0	49	32	train	0
134	1	1	65	0	1	36	193.9	32.8004	4	1	1	0	1	1	0	0	0	0	0.51	2.86	1245	3.85	105	48.5	9.54	7.11	1.24	0.86	216	12	1.62	2.34	0.94	1	112	60.2	0	580	1.87	3.29	13.3	38.7	0.64	42	0	49	32	train	1
124	1	1	83	1	1	36	214.8	33.5661	4	0	1	0	1	1	0	0	1	1	0.22	2.55	756.2	4.28	125	47.1	5.89	3.72	1.74	0.27	217	7.1	0.65	4.55	2.63	1.47	70	99.4	0	364	1.41	2.37	17.1	44.9	0.6	44	1	49	32	train	3
25	0	1	67	1	0	10	231.6	37.0466	4	0	1	0	1	0	1	0	0	0	0.17	2.35	343.9	4.76	154	45.3	5.12	3.53	1.16	0.35	148	3.7	0.4	3.12	1.16	1.45	84	83.1	0	225.1	0.86	1.45	12.1	41.1	0.63	48	1	49	32	train	2
66	0	1	58	0	0	4	164.7	10.2004	2	0	1	0	1	0	0	0	1	1	0.14	3.24	112.3	4.56	143	39.5	6.85	4.32	1.96	0.51	179	1	0.83	3.83	2.61	0.93	73	58.672	1	302	1.07	1.5	11.8	45.4	0.67	37	0	50	32	train	1
33	0	1	70	1	0	9	206.2	5.7226	1	0	1	0	0	0	0	0	1	1	0.11	3	569.2	4.92	127	43.9	7.32	3.96	2.25	0.83	309	2.3	1.52	4.29	2.79	0.81	49	155.1	0	401	1.01	1.33	12.2	39.8	0.65	38	0	50	32	train	1
191	0	1	46	0	0	144	174.6	3.15006	1	0	0	0	0	0	0	0	1	0	0.33	2.7	749	5.07	160	40.7	6.62	4.04	2.15	0.34	274	0.9	1.34	3.96	2.38	0.97	75	103.2	0	474	0.99	1.47	15.7	48.9	0.61	41	0	50	32	train	0
212	0	1	46	0	1	24	208.1	11.8693	2	0	1	0	0	0	0	0	0	0	0.33	2.7	118.9	5.07	160	40.7	6.62	4.04	2.15	0.34	274	0.9	1.34	3.96	2.38	0.97	75	103.2	0	474	0.99	1.47	18.2	48.9	0.61	41	0	50	32	train	1
156	0	1	58	0	0	30	198.2	7.21493	1	1	1	0	0	0	0	0	0	0	0.18	5.59	95.4	4.53	137	42.8	9.83	7.81	1.29	0.68	178	7.3	1.65	4.25	2.46	1.35	45	118.6	0	185	0.95	1.45	10.2	43.6	0.62	43	1	50	32	train	1
20	0	1	61	0	0	19	219.8	8.23476	1	0	1	1	1	1	1	1	1	1	0.15	1.95	695.9	5.23	164	41.6	6.53	3.42	2.38	0.59	200	1	1.09	3.68	2.08	1.1	101	68.8	0	304	1.07	2.05	16.6	41.5	0.58	44	1	50	32	train	1
247	1	1	61	0	0	1	265.2	35.822	4	0	0	0	0	0	0	0	0	1	0.18	2.49	1901	4.55	147	40.8	5.1	2.91	1.64	0.47	244	0.9	1.02	3.69	2.24	1.15	77	95.3	0	354	0.98	1.11	17.7	43.9	0.61	45	1	50	32	train	1
9	0	1	66	1	0	10	236	33.5593	4	0	1	0	0	1	0	0	1	1	0.21	2.72	1939	4.79	143	45	6.53	3.99	1.67	0.42	246	1	0.77	3.88	1.92	1.65	70	104.2	0	432	1.12	1.55	14.4	39.6	0.6	42	0	52	32	train	1
184	0	0	63	0	1	48	147.2	11.0734	2	0	1	0	1	0	1	1	0	0	0.35	2.94	2011	4.04	126	42.5	4.77	3.31	0.99	0.38	197	6.4	0.94	2.19	0.96	0.81	66	83.3	0	182	0.93	2.16	15.4	43	0.33	44	1	52	32	train	2
194	0	1	74	1	1	12	201.4	43.6445	4	0	1	0	0	0	1	0	0	1	0.29	3.54	459.2	4.89	157	42.3	5.63	3.11	1.8	0.56	205	4.1	1.07	4.39	1.55	1.7	68	104.6	0	156	1.06	1.63	19.5	37	0.6	42	0	53	32	train	2
7	0	1	75	1	1	24	233.4	34.7044	4	1	1	0	1	0	0	0	1	1	1.45	4.25	1504	5.02	154	43.4	10.16	8.15	1.28	0.7	246	3.5	0.93	2.42	0.92	1.04	65	110	0	381	1.31	2.46	18.6	39.4	0.56	45	1	56	32	train	3
170	0	0	77	1	0	6	180.5	15.4571	2	0	1	0	1	0	1	0	1	0	0.95	2.93	766.1	4.44	145	44.4	5.06	2.29	2.21	0.43	229	2.9	1.09	5.3	3.78	0.94	54	101.8	0	356	1.31	2.46	16.1	42.1	0.46	46	1	43	33	train	2
129	0	0	67	1	1	24	172.9	21.7467	3	0	0	0	1	0	0	0	0	0	0.23	2.76	120.3	4.34	137	39.1	7.17	3.36	3.13	0.51	223	2.57	1.39	4.69	2.86	1.42	64	84.9	0	270	0.89	1.53	12.6	43.6	0.51	41	0	45	33	train	2
71	0	0	58	0	1	36	246.9	2.75415	1	0	0	0	0	0	0	0	0	0	0.47	3.14	1106	5.03	152	45.3	6.14	3.45	2.29	0.29	300	2.8	1.23	4.89	3.31	1.15	73	58.656	1	295	1.27	1.93	14.1	41.7	0.62	47	1	47	33	train	3
22	0	1	69	1	0	18	175.4	3.53478	1	0	0	0	1	0	0	0	0	0	0.47	2.88	1212	5.35	171	44.6	5.64	2.64	2.25	0.67	161	1	1.54	3.59	2.1	1.02	79	90.1	0	238	1.03	2.23	13.8	36.4	0.44	37	0	48	33	train	1
176	0	1	52	0	0	12	199.7	22.3335	3	0	1	0	0	0	0	0	1	1	0.08	2.84	345	4.32	144	42.7	4.47	2.58	1.5	0.28	177	0.8	0.99	3.69	2.36	1.01	73	103.4	0	317	0.83	1.19	10.5	48.1	0.66	45	1	50	33	train	1
264	0	1	58	0	0	12	238.7	21.9941	3	0	0	0	0	0	0	0	0	1	0.17	2.48	194.7	3.09	113	39	10	8.53	0.86	0.37	336	0.9	1.21	3.45	2.02	1.01	49	120.7	0	243	0.97	1.38	17.2	41	0.64	40	0	52	33	train	0
132	0	1	60	0	0	10	174.5	3.15186	1	1	1	1	1	0	0	0	1	1	0.09	2.73	103.3	5.16	153	43.9	7.45	4.47	2.17	0.61	262	3	0.92	3.38	1.81	1.43	87	82.7	0	397	1.08	1.4	12.2	42.1	0.66	40	0	52	33	train	0
252	0	0	63	0	0	8	214.3	33.6444	4	0	0	0	0	0	0	0	0	0	0.34	3.2	367	4.41	131	46.6	9.3	4.49	3.89	0.62	226	1.9	2.27	4.6	2.42	1.28	54	104.9	0	396	1.14	1.28	16.8	43	0.59	37	0	43	34	train	0
91	1	0	72	1	1	60	220.8	62.3188	4	0	0	0	1	0	0	0	0	0	1.16	3.71	2076	4.28	129	45.7	4.69	3.16	1.12	0.36	176	20.3	0.72	3.13	1.72	1.05	66	53.068	1	315	1.39	1.77	10.5	40.9	0.45	45	1	44	34	train	4
49	0	1	72	1	0	7	266.1	35.4002	4	1	1	0	1	1	1	0	1	1	0.16	3.72	1290	4.77	135	47.8	4.75	3.04	1.1	0.55	99	1	0.69	3.15	1.83	0.97	125	52.3	1	323	1.97	2.63	23.8	45.3	0.56	41	0	45	34	train	2
126	0	1	36	0	0	30	135	4.14815	1	1	0	0	0	0	0	0	1	1	0.04	2.24	110.1	5.65	172	37.8	11.25	5.38	4.72	0.93	284	2	2.18	4.5	3.03	1.45	71	114.4	0	361	1.16	1.48	10.6	48.5	0.57	39	0	46	34	train	0
75	0	0	63	0	1	36	247.5	34.0606	4	0	0	0	1	0	0	0	0	0	0.34	2.75	1841	4.94	149	37.3	7.22	4.77	1.79	0.54	303	5.8	0.81	3.96	2.36	1.18	74	59.542	1	390	1.25	2.05	17.5	40.8	0.53	44	1	47	34	train	3
93	0	0	58	0	1	3	232	25.9914	3	1	1	1	1	0	0	0	0	0	0.49	2.79	2069	4.3	132	44.8	5.11	3.54	0.92	0.48	190	2.6	0.93	4.81	3.37	0.97	62	49.906	1	299	1.22	2.26	15.5	37.3	0.57	49	1	48	34	train	3
131	1	1	69	1	1	24	260.6	20.0307	3	0	1	0	0	0	0	0	0	0	0.18	3.5	196.7	5.04	160	42.8	6.05	4	1.68	0.3	233	7.3	0.93	3.64	2.25	0.93	68	106.1	0	421	1.19	1.24	16.4	46.8	0.59	42	0	49	34	train	2
1	0	1	70	1	0	38	166.9	19.7124	2	0	1	0	1	0	1	0	1	1	0.53	1.93	211.4	4.37	132	43.5	5.1	2.9	1.57	0.6	246	3.1	0.39	3.86	2.16	1.32	86	80.4	0	294	1.57	1.61	19.8	39.4	0.61	45	1	49	34	train	2
180	0	1	60	0	0	4.8	184.5	9.7019	1	0	0	0	0	1	0	0	0	1	0.2	2.85	631	4.87	156	40.2	6.83	4.51	1.8	0.35	189	6.1	1.1	3.06	1.65	1.08	67	111.2	0	345	1.03	1.62	9.1	43.4	0.63	38	0	50	34	train	0
201	0	1	60	0	0	12	165.3	12.7042	2	0	1	1	0	0	0	0	0	1	0.2	2.85	2467	4.87	156	40.2	6.83	4.51	1.8	0.35	189	6.1	1.1	3.06	1.65	1.08	67	111.2	0	345	1.03	1.62	19.5	43.4	0.63	38	0	50	34	train	0
207	0	1	58	0	0	36	182.6	15.2793	2	0	1	0	0	0	0	0	0	1	0.24	2.34	268.1	4.64	147	44.2	5.84	3.56	1.73	0.4	130	5.8	2.5	3.47	1.83	0.94	79	93.6	0	569	1.21	2.21	17.9	39.4	0.49	41	0	50	34	train	0
186	0	1	58	0	0	12	225.9	30.1903	4	0	0	0	0	0	0	0	1	1	0.24	2.34	456	4.64	147	44.2	5.84	3.56	1.73	0.4	130	5.8	2.5	3.47	1.83	0.94	79	93.6	0	569	1.21	2.21	21.6	39.4	0.49	41	0	50	34	train	0
10	0	1	49	0	1	20	132.3	8.76795	1	0	0	0	1	0	0	0	1	0	0.32	3.91	396.7	4.92	144	39.1	7.82	5.26	1.71	0.76	127	4.6	1.06	3.29	1.88	1.04	69	112.6	0	412	1.05	1.65	15.7	34.8	0.57	43	1	50	34	train	2
107	0	1	61	0	0	1	157.6	7.48731	1	0	1	0	1	0	0	0	1	1	0.18	3.09	1244	5.12	163	40.2	6.83	3.17	2.96	0.62	252	3.3	0.99	4.56	2.66	1.25	67	111.2	0	341	0.97	1.53	14.2	40.6	0.65	44	1	50	34	train	1
96	0	1	58	0	0	18	264.6	9.5994	1	0	0	1	1	0	0	0	1	1	0.17	1.92	484.7	4.79	143	42.9	6.99	4.5	2.06	0.37	257	3.61	0.92	4.11	2.61	1.05	68	54.668	1	325	1.13	1.29	12.2	39.2	0.59	40	0	51	34	train	1
159	1	1	68	1	0	36	181.5	22.5344	3	1	1	0	1	0	0	0	1	1	0.08	3.32	352.4	4.95	151	45.5	9.13	7	1.54	0.47	218	10	0.94	3.65	1.65	1.53	70	104.3	0	245	1.05	1.76	18.3	42.8	0.64	48	1	51	34	train	2
235	0	1	67	1	0	2	174.8	3.14645	1	0	0	0	0	0	0	0	0	1	0.83	2.99	654	5.15	158	43.7	6.27	3.69	1.89	0.5	170	0.9	0.77	5.66	3.48	1.93	71	101.7	0	560	1.16	1.83	18.8	46.3	0.54	49	1	51	34	train	2
37	0	1	57	0	1	24	194.1	6.54302	1	0	1	0	1	0	0	1	0	0	0.35	4.23	495.5	4.42	139	44.5	7.18	4.26	2.27	0.51	283	1.6	1.85	3.07	1.57	0.75	79	92.9	0	356	1.18	1.48	15.9	43.2	0.59	45	1	53	34	train	2
152	0	1	68	1	0	2	167	6.22754	1	1	1	1	1	0	0	0	0	0	0.18	3.13	121.5	4.39	139	43.6	7.19	4.77	1.64	0.67	238	1.7	0.89	3.96	1.32	0.78	85	82.8	0	289	1.28	1.97	12.6	43.5	0.61	36	0	47	35	train	1
108	0	1	51	0	0	12	224.9	14.8066	2	0	0	0	0	1	0	0	1	1	0.13	2.79	681.5	4.9	144	41.5	6.98	4.69	1.52	0.5	212	2.3	0.62	3.03	1.39	1.33	70	109.9	0	422	0.95	0.98	19.8	46.7	0.62	39	0	47	35	train	0
115	0	1	71	1	1	48	137.2	24.7813	3	1	1	0	1	0	0	0	1	1	0.21	2.83	631.5	4.45	133	40.9	4.46	3.65	0.55	0.24	256	1.3	1.07	4.82	2.59	1.55	67	108.1	0	292	0.99	1.22	11.4	43.3	0.52	42	0	47	35	train	2
167	0	0	60	0	0	12	164.3	9.49483	1	0	0	0	0	0	0	0	1	0	0.15	2.61	948.8	5	123	46.6	5.62	3.67	1.41	0.35	228	1.2	0.64	3.26	1.98	1.16	56	102.2	0	268	0.96	1.6	12.1	40.8	0.53	44	1	49	35	train	1
136	1	1	63	0	1	30	176.5	32.6346	4	1	0	1	1	0	1	0	1	0	0.95	2.86	865.2	4.68	99	46.4	6.47	4.35	1.46	0.5	241	3.5	0.63	3.36	2.18	0.93	67	109.4	0	267	0.85	1.64	12.1	40.5	0.58	44	1	50	35	train	2
16	0	1	66	1	0	22	146.5	26.6894	3	0	1	0	0	0	0	0	0	1	0.14	2.79	118.5	4.86	143	40.7	4.22	2.12	1.63	0.35	123	1.5	1.19	3.5	1.9	1.2	85	83.7	0	385	1.28	1.98	12.3	44.7	0.63	40	0	51	35	train	1
233	1	1	65	0	1	36	158.1	13.2195	2	0	0	1	1	0	0	0	0	1	0.33	2.19	357	3.92	128	42.5	5.59	3.51	1.19	0.79	297	7.1	2.65	5.64	3.44	0.79	82	87.1	0	285	1.03	1.56	20.4	44.1	0.59	47	1	51	35	train	2
144	0	1	59	0	1	36	235.2	21.301	3	0	1	0	0	0	0	0	0	0	0.13	3.63	268.6	5.92	183	41.9	4.99	3.44	1.2	0.3	151	1.8	1.6	5.63	3.96	1.34	79	92.9	0	241	1.07	1.45	11.6	42.3	0.61	40	0	53	35	train	1
261	0	1	73	1	0	24	165.1	5.45124	1	0	0	0	0	0	0	0	1	0	0.07	2.41	197.9	4.15	133	43.3	5.26	3.31	1.46	0.4	145	0.9	0.8	2.07	0.89	0.94	88	77.9	0	255	1.28	2.22	17.7	38.6	0.64	35	0	54	35	train	1
242	0	0	59	0	0	36	149.1	7.91415	1	0	0	0	0	0	0	0	0	0	0.27	3.37	160.6	4.43	132	40	5.5	3.49	1.45	0.37	280	0.9	1.38	6.18	4.14	1.27	58	97.3	0	256	1	1.26	16.8	44.8	0.65	41	0	55	35	train	0
2	1	1	48	0	1	24	224.9	16.2739	2	0	0	0	0	0	1	1	0	0	0.53	3.07	289.2	5.25	159	43.8	7.76	5.91	1.18	0.58	295	16.9	1.27	3.86	2.3	1.2	70	109.8	0	302	1.22	1.63	15.4	43.4	0.49	47	1	56	35	train	2
76	0	0	62	0	0	24	227.8	15.1449	2	0	0	1	1	1	0	0	0	0	0.25	3.3	135.1	4.44	143	38.6	8.36	4.76	2.88	0.56	260	1	2.56	4.25	2.57	1	68	53.965	1	380	1.54	2.26	13.6	45.3	0.46	42	0	45	36	train	1
94	0	0	73	1	1	24	252.8	30.4193	4	0	1	0	1	1	0	0	0	0	0.97	2.53	744	3.86	121	48.2	6.48	4.99	1.04	0.42	171	3.49	0.9	3.51	2.07	1.08	62	49.843	1	290	1.95	3.15	16.8	37.4	0.43	48	1	46	36	train	4
140	1	1	63	0	1	15	221.9	31.1852	4	1	1	1	1	0	0	0	1	1	0.15	2.67	1268.1	5.52	161	49	4.17	2.64	1.2	0.26	221	5.5	2.68	3.26	1.28	1.21	59	127.5	0	318	1.11	1.12	9.7	46	0.57	52	1	46	36	train	2
65	1	0	70	1	1	6	183.3	25.4774	3	0	1	0	1	0	0	0	0	1	0.9	2.98	292.5	5.54	153	46	5.54	3.07	1.84	0.5	173	7.02	0.8	4.01	2.12	1.06	68.9	55.353	1	266	1.25	2.22	11.5	41.4	0.56	45	1	49	36	train	4
24	0	1	73	1	1	40	219	34.2009	4	0	1	0	1	1	1	0	1	0	0.43	2.61	1082	3.8	117	44.6	5.03	3.05	1.43	0.42	156	1.8	0.82	2.63	1.41	0.69	114	58.2	1	388	1.63	3.11	20.5	40.6	0.61	50	1	51	36	train	4
173	0	0	54	0	0	12	147.1	8.02175	1	0	0	0	0	0	0	0	1	0	0.17	3	740.3	4.75	141	40.4	5.62	3.39	1.93	0.25	219	4.2	0.84	4.47	2.78	1.47	67	84.6	0	277	0.87	1.27	18.5	45.8	0.57	45	1	52	36	train	1
80	0	1	64	0	1	12	217	26.682	3	1	1	1	1	0	0	0	1	1	0.31	3.28	602.8	4.78	150	44.1	6.89	3.79	2.46	0.5	226	1.4	2.48	6.29	3.94	1.26	78	62.197	0	328	1.45	2.25	18.9	45.2	0.58	49	1	53	36	train	2
178	0	1	72	1	1	36	265.2	35.822	4	0	0	0	1	0	1	0	0	1	0.4	3.04	345	4.03	136	48.4	6.27	73.7	1.09	0.53	140	5.5	0.69	3.72	1.62	1.88	77	92.1	0	338	1.02	2	16.6	41	0.46	41	0	55	36	train	2
60	0	1	60	0	1	6	329.8	15.8884	2	0	1	0	1	0	0	0	1	1	0.16	2.7	794.7	4.53	145	45.3	7.97	4.78	2.4	0.61	178	2.4	1.17	4.22	2.89	0.84	65	116.6	0	341	1.15	1.42	8.9	42.9	0.55	47	1	53	37	train	2
89	0	1	54	0	1	10	208.7	22.3287	3	1	1	1	1	0	0	0	0	0	1.35	3.13	1098	5.38	148	45.3	6.15	3.46	2.27	0.31	185	2.6	0.94	3.96	2.25	1.12	65	52.238	1	450	1.23	1.31	18.6	41.2	0.54	44	1	52	38	train	3
147	1	1	68	1	1	18	194.4	33.8477	4	0	0	1	1	0	0	0	1	1	0.19	2.89	752.1	5.1	152	43.8	6.21	4.13	1.51	0.44	212	6.4	2.93	4.23	2.33	0.81	74	96.2	0	405	1.34	1.75	17.6	39.5	0.58	49	1	53	38	train	3
244	0	1	65	0	1	12	168.8	7.109	1	1	0	0	0	0	0	0	0	0	0.03	2.05	501.6	5.11	134	46.5	4.76	2.41	1.83	0.35	148	2.5	0.9	4.45	2.71	1.18	82	87.2	0	314	1.07	1.5	19.4	45.1	0.62	46	1	51	39	train	2
254	0	1	56	0	1	6	165	3.39394	1	0	0	0	0	0	0	0	0	1	0.02	4.24	998.2	4.95	152	42.1	6.16	3.8	1.73	0.45	197	1.9	13.72	8.56	2.92	0.64	66	116.4	0	569	1.1	1.2	8.9	42.3	0.56	47	1	52	39	train	2
119	1	0	70	1	1	36	265.2	32.0513	4	1	1	0	1	0	0	0	0	0	1.54	2.27	556.8	5.8	111	44.9	7.78	5.27	1.86	0.45	163	4.57	0.88	3.41	2.16	1	44.3	98.3	0	297	1.24	1.28	10.9	43.3	0.55	47	1	54	40	train	3
77	1	0	71	1	1	36	313.5	36.1722	4	1	1	0	1	1	1	0	0	0	2.66	3.65	591.8	4.11	125	47.2	6.02	3.97	1.38	0.46	208	3.7	1.66	2.82	1.56	0.8	58	46.166	1	177	1.18	2.25	20.3	42.2	0.32	44	1	56	40	train	4
12	0	1	72	1	0	30	168.7	9.18791	1	0	0	0	1	0	0	0	1	1	0.88	3.95	1689.7	4.16	137	52.6	8.38	6.11	1.24	0.71	229	3.4	1.12	2.95	1.3	1.1	102	66	0	396	1.54	2.89	34.3	38	0.5	40	0	59	40	train	1
73	1	0	60	0	0	5	282.2	21.1906	3	0	1	0	0	1	0	0	0	0	0.98	3.23	2265	4.79	131	42	6.18	4.3	1.26	0.39	178	3.1	1.33	4.24	2.56	1.04	78	62.476	0	468	1.39	2.44	11.8	41.3	0.57	48	1	52	41	train	1
245	0	0	59	0	1	36	199.9	22.3112	3	0	1	0	0	0	0	0	0	0	0.62	2.27	456	5.46	167	44	8.24	5.8	1.86	0.49	241	6	1.15	4.63	2.52	0.84	49	103	0	261.4	0.99	1.37	18.4	39	0.39	45	1	51	44	train	2
59	0	1	84	1	0	3	162.5	9.16923	1	0	0	0	0	0	0	0	1	1	0.45	2.83	132.2	4.97	147	42.7	8.5	4.15	3.24	0.75	184	2.3	1.37	4.71	3.15	0.93	108	60.1	0	341	1.53	1.94	17.4	45.7	0.44	40	0	57	44	train	1
161	0	1	61	0	1	2	152.9	12.1648	2	0	0	0	0	0	0	0	0	0	0.16	2.89	745.9	5.51	157	37.1	5.46	3.15	1.85	0.34	190	3.2	1.07	3.45	1.71	0.67	64	116.4	0	300	1.14	2.06	9.7	44	0.46	44	1	58	44	train	2
148	1	1	51	0	1	24	397.6	16.7757	2	0	0	0	1	0	0	0	1	1	0.08	3	539.8	5.84	183	41	6.44	3.83	1.87	0.59	228	12.8	0.68	2.88	1.5	1	73	104.9	0	328	0.95	1.78	12	42.8	0.39	50	1	56	45	train	2
118	0	1	54	0	1	12	247.4	37.7122	4	0	0	0	1	0	0	0	0	0	0.6	2.89	2218	4.57	134	40.5	8.55	5.3	2.46	0.71	139	7.3	0.62	4.02	2.58	1.31	62	106.9	0	395	1.15	1.36	13.8	40.5	0.36	45	1	60	49	train	2
154	0	1	60	0	1	6	178.8	25.3356	3	0	1	0	1	0	0	0	0	0	0.06	3.14	860.1	5.56	169	40.5	5.05	2.83	1.48	0.57	202	3	1.02	2.91	1.45	1.13	86	83.6	0	434	1.8	3.74	13.3	38.8	0.33	45	1	59	48	train	2
205	1	0	63	0	1	18	242.2	20.4789	3	0	0	0	1	1	0	0	0	0	0.35	2.94	3011	4.04	126	42.5	4.77	3.31	0.99	0.38	197	6.4	0.94	2.19	0.96	0.81	66	83.3	0	182	0.93	2.16	18.4	43	0.33	44	1	52	40	train	2
[truncated: 1 more columns]

## Sheet: validation
ID	recurrence	gender	age	Non paroxysmal AF	AF duration	left atrial area	Percentage	voltage grade	Diabetes	Hypertension	Hyperlipidemia	CAD	strok	OMI	OSAS	smoker	drink	DD	Fibrinogen	NTProBNP	RBC	HBG	RDW	WBC	Neutrophils	Lymphocytes	Monocytes	PLT	hsCRP	TG	TC	LDL	HDL	Cre	eGFR	UA	Cys-C	β2-MG	Hcy	Albumin	LVEF	LAD	LV diameter	LV Systolic	split_value
153	0	0	71	0	7	248.3	32.9037	4	0	0	0	0	0	0	0	0	0	0.8	3.17	1451	4.15	127	42.1	8.49	5.29	1.97	0.89	197	6.4	1.77	3.4	1.85	0.7	88	58.3	426	1.65	3	15.2	37	0.57	39	30	20	test
165	1	1	56	0	24	155.6	22.3008	3	0	0	0	0	0	0	0	0	1	0.2	2.72	601.9	5.82	175	48.6	6.9	4.37	1.97	0.42	283	7.1	1.22	5.24	3.41	1.35	81	90.5	358	0.92	1.37	13.2	45.6	0.6	47	44	27	test
88	1	0	66	1	36	200.4	38.8224	4	1	0	0	1	0	0	0	0	1	1.2	4.27	1009	4.15	134	43.6	4.18	2.51	1.28	0.34	136	28	0.7	2.96	2.03	0.69	62	49.775	387	1.19	1.97	9.7	41.4	0.66	48	44	27	test
204	0	0	64	0	12	187.6	8.31557	1	0	1	0	1	0	0	0	0	0	0.2	3.35	445.1	3.49	110	42.8	3.88	2.14	1.1	0.48	159	4.7	0.97	3.24	1.74	0.84	73	74.5	544	1.37	2.72	17.9	38.1	0.61	38	40	28	test
138	1	0	63	1	24	200.3	36.1458	4	0	1	1	1	0	0	0	0	0	0.44	3.1	1356	4.99	147	41.8	7.85	5.92	1.34	0.45	204	6.5	0.91	6.22	3.93	1.12	100	51.7	489	1.44	2.91	13.6	41.3	0.55	45	43	28	test
95	1	1	71	0	48	189.6	29.7996	3	0	1	0	1	0	0	0	0	1	0.19	3.03	178.6	3.75	124	47.6	6.32	3.82	1.75	0.48	92	5	0.95	3.68	2.74	1.17	76	61.185	386	1.42	1.71	17.9	40.7	0.65	41	45	28	test
218	0	0	62	0	12	143.2	23.743	3	0	0	0	0	0	0	0	0	0	0.31	3.23	216.7	4.08	131	39.1	3.92	2.06	1.44	0.31	202	6.6	1.85	4.6	2.78	1.54	64	87	286	0.96	1.62	17.2	47.7	0.67	42	45	28	test
48	0	0	56	0	2	160.9	0.248602	1	0	0	0	1	0	1	0	0	0	0.22	3.4	147.8	4.93	149	41.1	8.99	5.1	3.29	0.52	279	1.5	1.92	3.88	2.26	1.15	68	82.9	252	1.13	1.21	16.8	43.7	0.59	34	46	28	test
228	1	1	72	0	30	167.2	6.16029	1	0	0	0	1	0	0	0	0	1	0.24	2.43	203.9	4.68	150	42.6	4.88	2.54	1.67	0.58	207	3.6	0.85	5	3.43	1.22	71	101	247	0.99	1.43	18.8	43.1	0.51	42	47	28	test
169	0	0	85	0	36	165.3	17.8463	2	0	0	0	1	0	1	0	1	0	0.07	3.02	778	4.66	142	42.4	6.2	3.3	2.34	0.45	209	1.1	1.1	3.98	2.07	1.42	63	82.2	309	1.2	2.15	16.5	40.8	0.6	36	43	29	test
182	0	0	65	0	36	168.5	8.72404	1	0	1	0	0	0	0	0	1	0	0.2	2.93	630.7	4.34	128	43.1	4.17	2.6	1.23	0.22	235	5.8	1.42	4.48	2.62	1.36	61	91.6	158	1.16	1.68	17.7	42.6	0.7	43	43	29	test
246	1	0	50	0	1	247.2	33.6974	4	0	1	1	1	0	0	0	0	0	0.05	2.81	222.2	4.35	133	38.4	7.51	5.28	1.7	0.45	234	4	1.21	5.1	3.24	1.08	56	106.5	443	0.85	1.23	19.7	43.2	0.6	32	44	29	test
26	0	0	45	0	35	146	36.4384	4	0	1	0	0	0	0	0	0	0	0.26	2.98	313.5	5.33	175	43.9	6.31	3.55	2.13	0.52	209	1	1.12	3.98	2.15	1.18	50	112.24	387	1.13	1.39	9.3	42.1	0.62	40	44	29	test
198	0	0	69	0	12	176.2	12.2588	2	0	0	0	0	0	0	0	1	0	0.31	2.51	355	3.64	115	45.1	4.5	2.74	1.42	0.31	215	1.8	0.87	4.43	2.42	1.73	49	114.4	201	0.9	1.47	18.2	41.3	0.68	40	44	29	test
188	0	0	79	0	1.2	173.9	21.6216	3	0	0	0	0	0	1	0	1	0	0.41	2.13	178.6	3.9	123	47.6	4.29	2.82	1.13	0.26	212	7.5	0.37	5.21	2.3	1.87	71	69.5	324.7	1.35	1.88	12	37	0.6	42	45	29	test
255	1	1	69	0	12	225.9	30.1903	4	0	0	0	1	1	0	0	1	0	0.21	2.53	478	4.91	152	43.9	4.61	2.94	1.3	0.29	150	1.8	1.63	2.57	1.16	0.96	91	76.3	374	1.22	1.55	16	42.1	0.61	45	46	29	test
251	0	1	60	0	18	166.3	8.83945	1	0	1	0	0	0	0	0	1	0	0.74	6.06	1914	4.55	147	40.8	5.13	2.91	1.74	0.43	244	2.3	1.63	2.77	1.36	1.12	95	75	456	1.98	1.62	18.8	42	0.62	41	42	30	test
100	0	0	70	0	18	166.1	5.41842	1	0	1	0	1	0	0	0	0	0	0.24	3.4	143	4.96	150	40.4	8.12	6.25	1.34	0.45	255	5.4	1.31	4.07	2.33	1.31	54	43.39	196	1.08	1.59	16.5	49.6	0.65	39	43	30	test
217	0	1	61	0	36	216.9	19.0871	2	0	1	0	1	0	0	0	0	0	0.31	3.63	1570	6.08	192	40	8.53	4.91	2.94	0.55	272	1.4	1.4	7.55	5.41	1.51	94	75.6	497	1.43	2	15.4	52.5	0.55	40	43	30	test
67	1	0	68	1	10	203.9	65.179	4	1	0	0	0	0	0	0	1	0	1.13	3.72	1464	4.47	134	42.5	7.43	5.12	1.34	0.56	187	8.7	1.45	4.93	3.32	0.75	73	58.366	207	1.04	1.75	18.3	41.5	0.5	52	43	30	test
31	0	0	70	0	35	163.5	5.87156	1	0	0	0	0	0	0	0	0	0	0.873	4.45	315.8	5.13	138	41.1	10.58	7.98	1.19	1.31	227	3.7	0.74	3.56	2.52	1.28	76	69.5	204	1.19	3.61	26.7	38.5	0.6	38	45	30	test
150	0	0	67	0	36	150.7	3.71599	1	0	1	0	1	1	0	0	0	0	0.34	3.17	632.1	4.16	126	37.6	4.59	3.09	1.16	0.31	202	1.5	0.4	5.69	3.49	1.86	53	107.3	100	0.79	1.05	13.5	40.7	0.67	39	45	30	test
106	0	1	65	1	1	198.6	17.8248	2	0	0	0	1	0	0	0	1	0	0.56	3.48	168	4.75	161	40.3	7.24	4.01	2.32	0.88	176	8	0.8	4.88	2.15	2.54	82	66.492	359	1.31	2.39	17.3	44.8	0.64	42	45	30	test
175	0	0	73	0	12	164.8	7.28155	1	1	1	0	0	0	0	0	1	0	0.45	2.63	234.8	4.24	127	44.9	8.38	5.97	1.84	0.49	266	7.9	1.23	4.22	2	1.36	64	82.8	247.3	1.3	2.45	18.2	43.9	0.6	44	45	30	test
57	0	1	74	0	3	167.9	16.4979	2	0	1	0	1	0	0	0	1	1	0.22	3.39	493.4	4.48	144	45.6	12.31	9.66	1.8	0.82	285	1.7	1.43	4.17	2.47	1.06	59.1	94.74	358	1.23	1.45	12.5	44	0.59	35	46	30	test
101	0	1	65	0	8	187.4	8.32444	1	1	0	0	1	0	0	0	1	0	0.22	2.85	159	4.79	133	42.1	6.74	4.46	1.49	0.33	242	4.2	1.45	4.05	2.47	0.88	81	64.749	294	1.39	1.81	12.1	43	0.64	39	46	30	test
221	0	0	57	0	24	247.3	37.7275	4	0	1	0	0	0	0	0	0	0	0.29	3.03	1439	4.65	142	43.7	8.05	5.08	2.27	0.49	225	0.9	1.59	5.95	3.82	1.31	72	76.5	348	1.18	1.94	12	49	0.49	43	46	30	test
200	0	0	57	0	12	180.4	15.4656	2	0	0	1	0	0	0	0	1	0	0.29	3.03	1039	4.65	142	43.7	8.05	5.08	2.27	0.49	225	0.9	1.59	5.95	3.82	1.31	72	76.5	348	1.18	1.94	20.4	49	0.49	43	46	30	test
253	0	1	49	0	36	148.2	10.9987	2	0	0	0	0	0	0	0	0	0	0.2	3.2	643	4.14	138	43	5.92	4.4	0.98	0.39	155	0.9	0.91	4.02	2.59	1.12	69	112.7	281	1.1	1.39	10.2	46.6	0.62	35	47	30	test
234	1	1	40	1	6	260.9	20.0077	3	0	0	1	0	0	0	0	0	1	0.1	2.54	456.3	4.7	152	40.8	4.97	2.26	2.07	0.53	239	5.2	1.75	5.42	3.49	1.04	79	100.9	493	1.03	1.15	19.8	43	0.66	39	47	30	test
27	1	1	55	1	36	186.3	56.1997	4	1	1	0	1	1	1	0	1	0	0.14	3.52	459.6	5.31	159	44.9	6.04	3.64	1.77	0.52	187	2.5	0.99	3.2	1.63	1.08	58	132.8	250	1.01	1.49	11.9	45.7	0.66	45	47	30	test
55	0	1	78	0	48	259.9	21.8161	3	0	1	0	1	0	1	0	1	1	0.34	3.09	453.6	4.55	135	43.6	6.03	4.08	1.33	0.5	230	1	1.9	3.48	2.2	0.64	80	86	309	1.44	2.09	18.5	37.7	0.61	40	48	30	test
239	0	1	61	1	30	180.4	15.4656	2	0	1	0	0	0	0	0	0	1	0.4	3.12	253.1	5.11	156	45.2	7.01	3.47	2.19	0.68	234	14.4	1.24	5.05	3.15	1.58	75	99.6	343	0.9	1.17	15.8	44.6	0.64	43	48	30	test
265	0	0	64	1	12	182.8	20.733	3	0	0	0	0	0	0	0	0	0	0.34	4.36	1701	4.92	143	40.6	5.55	3.36	1.29	0.78	139	17.8	0.9	5.11	3.34	1.17	91	57.3	375	1.74	4.88	21.6	41	0.59	44	48	30	test
223	0	1	76	0	15	157.6	11.8655	2	0	1	0	0	0	0	0	0	0	0.45	6.11	319.5	4.36	130	42.6	3.29	1.4	1.4	0.41	194	0.24	0.84	3.94	2.32	1.41	108	61.2	211	2.06	2.5	16.9	35.2	0.67	38	49	30	test
224	0	0	78	0	1	184.8	9.68615	1	0	1	0	0	0	0	0	0	0	0.46	3.41	445	4.01	132	43.6	5.54	3.25	1.87	0.33	212	12.24	0.84	3.94	2.13	1.44	56.9	98.8	285	1.08	1.58	15.7	41.4	0.65	39	49	30	test
51	0	1	71	1	10	297.9	24.337	3	0	1	0	1	1	0	0	1	1	0.41	4.12	701.6	4.83	141	44.5	5.63	3.27	1.38	0.6	242	3.1	1.58	4.52	2.54	1.25	53	91.73	356	1.01	1.43	13.7	40.8	0.61	41	49	30	test
271	0	1	62	0	12	157.8	7.60456	1	0	0	1	0	0	0	0	0	1	0.15	2.7	132.8	4.34	141	47	5.23	2.96	1.44	0.54	244	2.2	1.21	2.26	1.09	0.9	60	126.9	222	1.3	2.43	16.8	44.3	0.65	40	50	30	test
269	0	1	53	1	36	221	15.0679	2	0	1	0	1	0	0	0	1	0	0.63	2.23	259.5	5.13	153	38.1	6.42	4.72	1.16	0.43	191	1.3	0.68	3.1	1.58	1.3	67	114	347	1.17	1.53	16.8	44.6	0.57	37	45	31	test
151	0	0	73	0	6	129.4	8.73261	1	0	1	1	1	0	0	0	0	0	0.41	2.72	134	4.19	134	42.1	9.99	6.64	2.37	0.73	168	1.6	1.62	3.85	2.48	1.28	75	70.1	333	1.44	2.33	12.4	37.5	0.55	45	46	31	test
116	1	1	46	1	36	187.1	34.527	4	0	0	1	0	0	0	1	1	1	0.16	2.39	683.5	5.44	164	43.4	6.42	4.14	1.64	0.52	267	6.9	1.56	4.85	1.25	1.15	93	80.1	308	1.33	1.38	11.7	43.2	0.67	44	47	31	test
46	0	1	59	1	6	250.9	4.26465	1	0	1	0	1	0	0	0	0	0	0.03	3.21	379.8	4.64	144	41.7	4.07	2.27	1.22	0.56	183	6.7	1.09	3.7	2.31	1	94	75.6	299	1.18	2.58	17.8	42.8	0.64	43	48	31	test
259	1	1	61	0	12	163	25.1534	3	0	1	0	1	1	0	0	1	1	0.14	2.82	613.8	5.39	159	42.7	12.09	6.95	4.13	0.84	283	1.6	1.95	3.01	1.64	0.76	94	75	356	1.78	1.62	9.1	40.7	0.66	41	49	31	test
185	0	1	54	0	12	136	4.11765	1	0	0	0	0	0	1	0	1	0	0.14	3.13	406.5	4.81	155	39.6	3.64	1.66	1.55	0.35	163	5.1	1.38	3.9	2.26	0.89	76	89.1	412	1.28	2.07	17.2	47.3	0.66	43	50	31	test
240	1	0	73	1	18	189.7	31.3653	4	0	1	0	0	0	0	0	0	0	0.25	2.91	1871	3.92	124	40.7	6.1	4.65	1.12	0.32	182	1.8	0.71	3.12	0.96	1.12	63	86.2	294	1.03	1.68	16.5	45.3	0.51	49	50	31	test
53	1	1	64	0	36	196.1	16.0122	2	0	1	1	1	0	0	0	1	1	0.26	3.89	123.5	4.51	149	43.9	6.59	3.92	1.85	0.55	287	2.7	1.22	4.16	2.4	1.12	75	96.2	331	1.36	1.29	11.5	42.9	0.61	44	52	31	test
45	0	0	62	0	12	168.1	39.7383	4	0	1	0	0	0	0	0	0	0	0.13	2.44	793.6	4.13	113	44.9	5.37	2.44	2.24	0.51	324	1	0.74	3.28	2	1.04	80	67.3	218	1.15	1.96	22.8	37.7	0.55	40	45	32	test
181	0	1	74	1	12	263.6	24.8483	3	0	1	1	1	0	1	0	0	0	0.14	3.91	420.2	4.97	155	49.4	6.33	3.4	2.22	0.47	145	2.5	2.36	3.9	2.28	0.83	77	87.2	386	0.99	1.7	16.8	38	0.58	41	45	32	test
232	0	0	53	1	30	174.9	21.498	3	0	1	0	0	0	0	0	0	0	0.25	2.96	1018	4.76	148	41.2	6.43	3.88	1.88	0.54	301	2.9	3.37	4.55	2.79	0.81	73	76.5	225	1	1.49	21	44.6	0.52	40	46	32	test
275	0	0	74	0	12	223	18.565	2	1	0	0	0	0	0	0	0	0	0.48	3.01	717.8	2.99	91	50	5.8	2.87	2.38	0.38	168	1.1	1.91	4.45	2.55	1.18	157	29.7	547	3.17	2.83	10.5	38.7	0.57	41	46	32	test
109	0	0	66	0	36	208.4	11.8522	2	0	0	0	1	1	0	0	0	0	0.13	3.07	305.7	4.08	126	40.9	5.62	3.37	1.83	0.26	169	3.1	0.59	3.14	1.31	1.55	57	98.3	201	1.08	1.35	23.5	46.3	0.52	44	46	32	test
220	1	0	67	0	48	199.8	21.3213	3	0	0	1	1	0	0	0	0	0	0.2	2.69	351.9	5.13	150	40.4	5.13	3.44	1.38	0.25	247	2.8	0.74	4.05	1.77	1.65	67	87	155.3	1.21	1.89	19.4	43	0.59	36	47	32	test
92	0	0	72	0	36	219.7	0.728266	1	0	0	0	0	0	0	0	0	0	0.74	2.61	180	3.93	122	38.5	8.03	4.41	3.11	0.39	192	1	2.06	3.61	1.9	0.8	52	41.195	271	1.15	1.67	13.6	45.4	0.59	39	47	32	test
40	0	0	76	1	15	181.3	19.4153	2	0	1	0	1	0	0	0	0	0	0.35	3.44	1996	3.4	105	42.6	4.75	2.47	1.69	0.36	196	0.5	1.25	4.23	2.21	1.17	108	45.7	277	1.74	3.13	29.6	38.7	0.61	39	47	32	test
105	0	0	70	0	36	143.9	13.5511	2	0	1	1	1	0	0	0	0	0	0.13	2.61	147.9	4.54	133	41.3	4.73	2.83	1.48	0.28	224	3.4	1.35	6.26	4.15	1.49	74	59.609	327	1.15	1.68	13.8	48	0.63	34	48	32	test
278	0	1	54	1	12	199.4	21.3641	3	0	1	0	0	0	0	0	0	0	0.15	2.22	568	5.07	159	40.7	6.6	3.8	2.02	0.63	210	1.3	3.31	3.25	1.54	1.45	76	99.7	279	1.14	1.2	9.1	44.1	0.57	44	50	32	test
111	0	1	69	1	12	171	27.7778	3	0	1	0	1	0	0	0	0	1	0.24	4.69	307.9	5.17	166	42.2	6.01	4.26	1.05	0.68	104	8.2	0.81	3.36	3.1	1.25	74	96.4	365	1.23	1.9	13.5	43.7	0.65	42	47	33	test
14	0	1	46	0	15	201.7	0.991572	1	1	0	1	0	0	0	0	1	0	0.09	2.93	79.6	5.25	157	38.2	5.8	3.68	1.55	0.52	159	1.2	3.14	4.97	2.93	0.65	80	95.4	515	1.09	1.95	8.4	42	0.64	39	48	33	test
56	1	1	63	1	9	278.5	32.6391	4	1	0	0	1	0	0	0	1	1	0.43	2.96	1466	3.62	108	45.8	6.97	4.74	1.48	0.46	221	1.8	1.21	3.78	2.23	0.85	86	83	408	0.96	1.98	9.4	36.2	0.61	44	49	33	test
146	1	0	75	0	18	193	20.1036	3	0	0	0	1	0	0	0	0	0	0.32	3.17	728.1	4.4	136	41.7	7.29	4.4	2.26	0.55	235	6	1.68	3.53	1.92	0.91	66	80.3	333	1.03	1.64	19.6	40.2	0.58	47	49	33	test
222	0	0	77	0	12	265.2	32.0513	4	0	1	0	1	0	0	0	0	0	0.29	2.17	547.8	4.09	133	43.1	6.8	3.26	2.86	0.46	236	0.9	1.67	4.05	2.07	0.85	57	95.7	309	1.14	1.46	19.7	44.3	0.59	38	46	34	test
47	0	1	69	1	12	182.7	18.1719	2	0	0	0	1	0	1	0	1	1	0.4	3.75	1601	5.38	163	46.5	8.5	5.27	2.57	0.51	213	2.2	0.9	4.37	2.59	1.38	79	89.5	320	1.46	2.13	14.5	40.5	0.48	40	46	34	test
162	0	1	58	1	12	143.1	14.6052	2	1	0	0	1	0	1	0	1	0	0.04	2.73	370.7	5.22	146	39.7	5.8	3.39	1.76	0.52	90	2.4	1.15	3.17	1.8	0.83	81	90.4	315	0.99	1.49	10.6	41.1	0.6	40	49	34	test
127	1	0	78	1	12	225.9	34.1744	4	0	1	0	1	0	0	0	0	0	0.12	2.8	1398	4.46	127	47.2	5.42	3.17	1.66	0.42	161	8.2	1.24	5.86	1.74	1.12	71	73.6	421	1.28	1.51	13.5	40.3	0.61	50	50	34	test
50	0	1	70	1	15	182.9	10.0601	2	0	1	1	1	0	0	0	0	0	1.12	3.93	2292	4.57	128	40.4	6.93	5.19	1.1	0.49	261	5.4	0.9	5.01	3.43	1.03	95	72	435	1.6	2.78	16.3	36.9	0.4	42	53	34	test
143	0	1	59	1	24	234.8	33.5605	4	0	0	0	1	0	0	0	1	1	0.07	2.1	1025.3	4.73	144	42.5	4.23	2.32	1.37	0.46	209	1	0.49	3.85	2.31	1.49	86	83.8	342	1.12	1.55	12.2	42	0.6	43	46	35	test
34	0	1	67	0	10	188	8.40426	1	0	0	0	0	0	1	0	1	1	0.26	2.81	563.1	5.15	159	40.1	8.42	4.8	3.06	0.47	309	1	1.93	5.13	3.34	1.12	67	103.9	322	1.12	1.41	17.5	44.3	0.6	41	49	35	test
133	1	0	70	0	15	275.6	31.0958	4	0	0	1	0	0	0	0	0	0	0.22	3.47	913.5	4.48	140	45.5	8.62	5.92	2.07	0.48	232	6.8	1.28	6.03	4.01	1.41	57	97.3	257	0.89	1.71	10.3	46.8	0.61	52	51	35	test
102	0	1	48	1	36	242.2	20.4789	3	0	1	1	1	0	0	0	1	1	0.12	2.57	485.8	5.2	171	43.9	7.61	4.27	2.63	0.51	196	2.5	3	4.16	2.26	0.82	73	57.646	510	1.31	1.59	18.2	42	0.62	40	53	35	test
174	1	1	74	0	24	219.5	19.6811	2	0	1	0	1	1	1	0	0	1	0.19	3.18	936.6	6.02	180	45.4	6.38	4.56	1.18	0.69	278	4.8	2.18	3.44	2.08	0.85	94	72.2	289	1.39	2.54	17.9	38	0.55	44	53	35	test
142	1	1	64	0	24	219.3	22.3438	3	0	0	0	0	0	0	0	0	0	0.03	2.24	328.3	4.76	161	44.7	5.12	2.56	2.06	0.39	265	12	1.24	3.14	1.19	1.27	72	101.7	377	1.2	2.67	14.2	41.5	0.64	40	55	35	test
274	1	0	70	1	1	176	46.1364	4	0	1	0	1	0	0	0	0	0	0.35	3.37	1329	4.13	134	41.2	4.32	1.83	2.18	0.23	209	1.5	1.78	3.74	1.4	1.37	68	79.4	309	1.37	2.14	16	42.3	0.57	50	52	36	test
44	0	1	77	1	36	224.8	18.6833	2	0	0	0	0	1	0	0	0	0	0.81	2.18	197.2	4.36	143	49.8	6.73	4.33	1.83	0.47	177	1	0.79	2.83	1.17	1.2	85	80.5	365	1.18	1.72	16.9	38.6	0.43	36	47	37	test
149	0	1	58	0	30	259.3	18.9742	2	1	1	0	1	0	0	0	1	1	0.13	2.96	606.9	4.81	148	41.2	5.98	3.63	1.76	0.45	288	3	2.13	4.45	2.28	1.05	65	119.2	356.2	0.83	1.41	18.5	45.7	0.55	43	52	37	test
164	0	1	50	0	36	174.7	3.14825	1	0	0	0	0	0	0	0	0	0	0.08	2.04	539.8	5.24	156	40.5	4.7	3.06	1.32	0.26	168	3.9	1.33	4.64	2.43	1.55	61	128.8	256	0.89	1.16	11.3	45.9	0.6	41	54	37	test
52	0	1	72	0	7	182.4	1.37061	1	0	1	0	0	0	0	0	1	1	0.39	3.34	602.3	4.4	148	45.5	5.21	3.06	1.49	0.46	216	1.2	0.9	4.26	2.5	1.3	67	107.1	326	1.1	1.24	11.2	39.5	0.54	43	55	38	test
62	1	1	81	0	24	179.8	36.2625	4	1	1	1	1	1	0	0	1	1	0.89	4.38	986.5	5.1	158	46.8	6.84	4.75	1.36	0.48	233	7.7	3.82	5.76	3.66	0.88	71	98.5	432	1.45	2.61	14.1	44.9	0.62	44	50	40	test
13	1	1	61	1	36	241.4	22.8666	3	0	1	0	1	0	1	0	1	1	0.16	2.88	886.7	5.23	149	47.7	5.24	2.28	1.84	0.9	236	1.5	1.09	3.82	1.77	1.58	83	87.2	305	0.99	1.87	12	45.1	0.55	46	51	40	test
61	0	1	50	1	12	185.4	21.3592	3	0	1	0	1	0	0	0	1	1	0.49	3.23	257.4	4.4	133	43.3	10.35	8.25	1.08	0.94	169	4.56	0.63	3	1.47	1.21	71	109	612	0.93	1.24	9.5	43.7	0.57	47	58	40	test
158	0	1	67	1	6	271.9	30.8569	4	0	1	1	0	0	0	0	0	0	0.12	2.78	1012.8	5.23	161	45.8	6.87	4.74	1.63	0.54	139	1	1.8	5.49	3.73	1.05	84	83.6	500	1.21	1.88	17.5	47.4	0.57	41	57	42	test
179	1	1	66	0	1.2	154.9	12.0723	2	0	1	0	0	0	0	0	0	1	0.88	3.69	556.9	4.81	148	45.5	6.49	4	1.78	0.75	234	4	2.15	4.81	3.36	0.84	64	115.8	303	1.15	1.88	18.2	39.1	0.55	48	60	43	test
11	0	1	62	0	13	200.5	28.4788	3	0	1	0	1	1	0	0	1	1	1.05	3.71	1356	4.64	147	46.5	8.23	6.63	1.07	0.45	173	4.3	1.14	3.26	1.57	1.28	118.8	56.18	392	1.65	1.68	19.5	46.8	0.52	46	61	46	test
82	0	1	53	1	3	250.3	15.1019	2	0	0	0	1	0	0	0	1	0	0.43	3.2	549.5	4.77	144	43.4	6.27	3.73	2.01	0.45	170	1.2	1	3.67	2.56	0.76	101	80.925	448	1.26	1.96	9.7	41.6	0.41	48	60	48	test
208	0	0	62	0	5	143.6	13.5794	2	0	0	0	1	0	0	0	0	0	0.37	2.76	328.3	4.59	137	40.8	6	3.49	2.01	0.38	249	4.8	1.21	3.41	2.05	0.96	59	95.2	223	1.18	2.13	18.2	50.3	0.59	39	52	40	test
